# Supplementary material for: Characteristics of prescription in 29 Level 3 Neonatal Wards over a 2-year period (2017-2018). An inventory for future research
Source: PLoS One. 2019 Sep 19;14(9):e0222667. doi: 10.1371/journal.pone.0222667 (PMC6752821; doi:10.1371/journal.pone.0222667)
Supplement: S1 Data — (XLSX) [file pone.0222667.s005.xlsx]

## Sheet: #LN00212
Id hospital	Number of year in the study	Number of admissions for the study	Number of monthly admissions for the study	Number of different prescribed medication INN for the study
1	2	1213	50.5417	106
2	2	888	37	111
3	2	1577	65.7083	110
4	2	1580	65.8333	123
5	2	836	34.8333	102
6	1.6564	486	24.4506	77
7	0.20808	121	48.4597	41
8	2	2391	99.625	100
9	1.56331	1614	86.0352	118
10	2	618	25.75	107
11	1.50582	776	42.9445	90
12	0.95277	357	31.2247	70
13	2	1079	44.9583	140
14	2	677	28.2083	106
15	2	655	27.2917	80
16	0.87885	366	34.7044	74
17	1.20192	741	51.3763	96
18	2	2157	89.875	176
19	1.08419	425	32.6665	105
20	2	979	40.7917	76
21	2	1950	81.25	121
22	0.55305	154	23.2048	74
23	1.68104	1065	52.7947	111
24	2	1090	45.4167	126
25	0.6078	258	35.3733	76
26	2	1104	46	128
27	2	1098	45.75	117
28	2	850	35.4167	102
29	0.55305	277	41.7386	82
