# Supplementary material for: Characteristics of prescription in 29 Level 3 Neonatal Wards over a 2-year period (2017-2018). An inventory for future research
Source: PLoS One. 2019 Sep 19;14(9):e0222667. doi: 10.1371/journal.pone.0222667 (PMC6752821; doi:10.1371/journal.pone.0222667)
Supplement: S2 Data — (XLSX) [file pone.0222667.s006.xlsx]

## Sheet: #LN00215
ID_unique_pat	Gender	Multiple pregnancy	birth weight (g)	Gestational age (weeks)	Gestational age in categories (weeks)	Estimated lenght of stay (days)	Discharge disposition after first stay	Postnatal age at first prescription (days)	Postnatal age at last prescription (days)	Number of prescribed medication INN	Neonates with at least one INN drug prescription without any citation in SmPC
1	Female	No	1230	28	[28 - 31]	1	Alive	0	0	3	Yes
2	Male	No	680	30	[28 - 31]	1	Deceased	0	0	8	Yes
3	Male	No	800	27	< 28	1	Alive	0	0	2	Yes
4	Female	No	1000	30	[28 - 31]	1	Alive	0	0	11	Yes
5	Female	No	1370	32	[32 - 36]	10	Alive	25	34	2	No
6	Female	No	3745	41	> 36	2	Alive	0	1	4	Yes
7	Male	No	1820	33	[32 - 36]	22	Alive	0	21	3	Yes
8	Male	No	1585	32	[32 - 36]	56	Alive	0	55	14	Yes
9	Male	No	1150	30	[28 - 31]	45	Alive	0	44	13	Yes
10	Male	Missing value	3050	37	> 36	6	Alive	0	5	4	Yes
11	Male	No	2100	36	[32 - 36]	19	Alive	0	18	3	Yes
12	Male	Missing value	4100	41	> 36	10	Alive	0	9	6	Yes
13	Male	No	3870	39	> 36	3	Alive	8	10	4	No
14	Female	No	2794	37	> 36	20	Alive	5	24	3	Yes
15	Male	No	3230	39	> 36	4	Alive	9	12	2	No
16	Female	No	870	26	< 28	6	Deceased	0	5	11	Yes
17	Female	No	550	25	< 28	5	Deceased	0	4	14	Yes
18	Female	No	1155	31	[28 - 31]	41	Alive	0	40	8	Yes
19	Male	Missing value	3322	41	> 36	1	Alive	1	1	1	No
20	Male	No	3535	38	> 36	1	Alive	0	0	2	Yes
21	Female	No	2065	35	[32 - 36]	24	Alive	0	23	4	Yes
22	Female	No	1070	31	[28 - 31]	42	Alive	0	41	15	Yes
23	Male	No	3020	39	> 36	8	Alive	3	10	3	No
24	Male	No	3630	40	> 36	14	Alive	1	14	3	No
25	Female	Yes	1680	32	[32 - 36]	23	Alive	1	23	10	Yes
26	Female	Yes	1730	32	[32 - 36]	23	Alive	1	23	10	Yes
27	Male	No	3234	39	> 36	6	Alive	0	5	2	No
28	Female	No	2240	36	[32 - 36]	18	Alive	3	20	5	Yes
29	Male	Missing value	3012	39	> 36	2	Alive	8	9	1	No
30	Male	No	2520	39	> 36	14	Alive	0	13	2	No
31	Female	No	3490	38	> 36	4	Alive	0	3	3	Yes
32	Male	No	1230	27	< 28	76	Alive	0	75	17	Yes
33	Male	Yes	3700	39	> 36	10	Alive	0	9	3	No
34	Female	Missing value	2285	39	> 36	10	Alive	0	9	3	No
35	Female	No	3330	41	> 36	2	Alive	0	1	3	No
36	Female	Missing value	2744	35	[32 - 36]	10	Alive	0	9	3	Yes
37	Female	No	3975	41	> 36	4	Alive	0	3	5	Yes
38	Male	Missing value	1920	36	[32 - 36]	10	Alive	0	9	3	Yes
39	Female	Missing value	3425	38	> 36	6	Alive	0	5	3	Yes
40	Male	Missing value	2850	36	[32 - 36]	23	Alive	0	22	4	Yes
41	Female	Missing value	1745	34	[32 - 36]	48	Alive	0	47	6	Yes
42	Female	No	3365	38	> 36	8	Alive	0	7	3	No
43	Female	Missing value	3740	41	> 36	2	Alive	23	24	4	No
44	Female	No	2938	36	[32 - 36]	3	Alive	0	2	5	Yes
45	Female	No	1585	32	[32 - 36]	2	Missing value	0	1	6	Yes
46	Female	No	3400	40	> 36	28	Alive	1	28	8	Yes
47	Male	No	1960	34	[32 - 36]	18	Alive	0	17	5	Yes
48	Male	No	1585	32	[32 - 36]	30	Alive	1	30	13	Yes
49	Female	No	1000	31	[28 - 31]	51	Alive	6	56	8	Yes
50	Male	Missing value	1200	27	< 28	84	Alive	0	83	19	Yes
51	Female	No	1070	27	< 28	86	Alive	10	95	19	Yes
52	Female	No	930	27	< 28	86	Alive	10	95	16	Yes
53	Male	No	1210	27	< 28	52	Alive	24	75	12	Yes
54	Female	No	2280	37	> 36	4	Alive	0	3	2	No
55	Female	No	1780	32	[32 - 36]	1	Alive	28	28	2	Yes
56	Male	No	1468	33	[32 - 36]	12	Alive	0	11	6	Yes
57	Female	No	2090	38	> 36	7	Alive	0	6	2	No
58	Female	No	2300	38	> 36	2	Alive	5	6	1	No
59	Male	No	2250	31	[28 - 31]	4	Alive	0	3	10	Yes
60	Female	No	2800	38	> 36	7	Alive	4	10	3	No
61	Female	No	1700	33	[32 - 36]	22	Alive	0	21	5	Yes
62	Male	No	1695	31	[28 - 31]	2	Alive	0	1	6	Yes
63	Male	Missing value	1695	31	[28 - 31]	12	Alive	0	11	5	No
64	Female	Yes	2030	35	[32 - 36]	16	Alive	0	15	5	Yes
65	Female	Yes	1995	35	[32 - 36]	16	Alive	0	15	5	Yes
66	Male	No	2740	39	> 36	1	Alive	0	0	2	Yes
67	Female	No	3450	39	> 36	1	Alive	8	8	1	No
68	Female	No	2254	37	> 36	9	Alive	0	8	3	No
69	Male	No	2710	35	[32 - 36]	6	Alive	2	7	3	Yes
70	Male	Yes	2395	35	[32 - 36]	7	Alive	0	6	4	No
71	Male	Yes	2544	35	[32 - 36]	7	Alive	0	6	2	No
72	Male	Yes	1810	34	[32 - 36]	18	Alive	0	17	9	Yes
73	Male	Yes	1345	34	[32 - 36]	18	Alive	0	17	8	Yes
74	Female	Missing value	2085	37	> 36	7	Alive	1	7	2	No
75	Female	No	3250	39	> 36	2	Alive	0	1	2	Yes
76	Female	No	2000	38	> 36	7	Alive	0	6	3	Yes
77	Male	No	1150	29	[28 - 31]	63	Alive	0	62	18	Yes
78	Female	Missing value	3800	41	> 36	9	Alive	0	8	6	Yes
79	Male	No	3540	38	> 36	8	Alive	0	7	4	Yes
80	Male	Missing value	3735	39	> 36	3	Alive	27	29	5	No
81	Male	No	3460	39	> 36	6	Alive	0	5	4	No
82	Female	No	2730	38	> 36	6	Alive	1	6	2	No
83	Male	No	3680	41	> 36	7	Alive	2	8	4	Yes
84	Male	No	3180	38	> 36	1	Alive	1	1	1	No
85	Female	No	3595	41	> 36	4	Alive	0	3	5	No
86	Female	Yes	2260	35	[32 - 36]	24	Alive	0	23	4	Yes
87	Male	No	1120	31	[28 - 31]	39	Alive	0	38	9	Yes
88	Female	No	1820	35	[32 - 36]	24	Alive	0	23	4	Yes
89	Male	No	3600	39	> 36	3	Alive	0	2	2	No
90	Female	No	1000	28	[28 - 31]	3	Alive	0	2	2	Yes
91	Male	No	3150	38	> 36	3	Alive	12	14	1	No
92	Female	No	3225	41	> 36	3	Alive	11	13	2	Yes
93	Female	No	2245	38	> 36	7	Alive	0	6	3	Yes
94	Male	Missing value	2590	36	[32 - 36]	5	Alive	0	4	3	Yes
95	Female	No	4280	41	> 36	4	Alive	0	3	5	No
96	Male	No	1240	29	[28 - 31]	79	Alive	0	78	28	Yes
97	Female	No	2885	38	> 36	4	Alive	0	3	2	No
98	Female	No	2645	34	[32 - 36]	26	Alive	1	26	6	Yes
99	Female	No	2600	35	[32 - 36]	9	Alive	0	8	2	No
100	Male	No	2970	41	> 36	9	Alive	1	9	5	Yes
101	Female	No	2175	35	[32 - 36]	11	Alive	0	10	4	No
102	Male	No	605	24	< 28	131	Alive	1	131	26	Yes
103	Male	No	3180	39	> 36	3	Alive	0	2	6	Yes
104	Male	No	620	24	< 28	47	Alive	1	47	26	Yes
105	Male	No	3180	38	> 36	35	Alive	1	35	10	Yes
106	Female	No	2590	38	> 36	1	Alive	22	22	1	No
107	Male	Yes	605	24	< 28	1	Alive	1	1	5	No
108	Male	No	3780	41	> 36	10	Alive	0	9	4	No
109	Male	Missing value	2430	37	> 36	3	Alive	0	2	3	Yes
110	Male	No	2245	39	> 36	2	Alive	0	1	2	Yes
111	Female	Missing value	3200	39	> 36	2	Alive	16	17	2	Yes
112	Female	No	3070	39	> 36	3	Alive	0	2	2	No
113	Male	No	2290	35	[32 - 36]	5	Alive	0	4	2	No
114	Male	Missing value	2940	40	> 36	4	Alive	0	3	2	Yes
115	Male	No	3670	39	> 36	4	Alive	0	3	3	No
116	Male	Missing value	2830	38	> 36	8	Alive	0	7	3	Yes
117	Female	No	4190	41	> 36	8	Alive	11	18	6	No
118	Female	No	2040	37	> 36	6	Alive	0	5	2	No
119	Female	Missing value	2470	40	> 36	9	Alive	0	8	7	Yes
120	Male	No	2165	37	> 36	1	Alive	0	0	2	No
121	Male	Missing value	3670	38	> 36	1	Alive	20	20	1	No
122	Male	No	2165	37	> 36	9	Alive	1	9	2	No
123	Female	Missing value	2870	40	> 36	3	Alive	3	5	3	No
124	Male	No	1095	28	[28 - 31]	2	Alive	0	1	5	No
125	Female	Missing value	2680	37	> 36	7	Alive	0	6	3	Yes
126	Male	No	790	28	[28 - 31]	7	Alive	0	6	11	Yes
127	Female	Missing value	3125	36	[32 - 36]	5	Alive	0	4	3	Yes
128	Male	No	3560	38	> 36	1	Alive	5	5	1	No
129	Male	No	3490	40	> 36	1	Alive	9	9	1	No
130	Male	Yes	1085	30	[28 - 31]	44	Alive	0	43	16	Yes
131	Female	No	2815	37	> 36	2	Alive	5	6	1	No
132	Female	Yes	1358	30	[28 - 31]	44	Alive	0	43	14	Yes
133	Female	No	3150	39	> 36	2	Alive	0	1	2	No
134	Female	No	3360	38	> 36	1	Alive	0	0	1	Yes
135	Female	No	3700	40	> 36	4	Alive	5	8	1	No
136	Male	No	2790	35	[32 - 36]	5	Alive	0	4	3	Yes
137	Female	Yes	2860	36	[32 - 36]	4	Alive	1	4	3	Yes
138	Male	No	3800	41	> 36	3	Alive	0	2	4	No
139	Female	Missing value	2475	36	[32 - 36]	4	Alive	1	4	3	Yes
140	Female	No	3800	41	> 36	2	Alive	0	1	2	No
141	Male	No	1450	30	[28 - 31]	41	Alive	0	40	12	Yes
142	Female	No	2475	35	[32 - 36]	6	Alive	0	5	3	Yes
143	Female	No	2390	36	[32 - 36]	6	Alive	0	5	3	Yes
144	Female	No	3850	39	> 36	2	Alive	0	1	3	Yes
145	Female	No	3250	41	> 36	6	Alive	0	5	5	Yes
146	Female	No	3380	40	> 36	7	Alive	1	7	4	No
147	Male	No	950	27	< 28	69	Alive	0	68	21	Yes
148	Male	No	1315	34	[32 - 36]	28	Alive	0	27	11	Yes
149	Male	No	1945	32	[32 - 36]	23	Alive	0	22	9	Yes
150	Female	Missing value	3460	41	> 36	1	Alive	0	0	3	Yes
151	Male	No	2130	37	> 36	6	Alive	0	5	1	No
152	Female	No	2080	36	[32 - 36]	5	Alive	1	5	2	No
153	Male	Missing value	2025	36	[32 - 36]	9	Alive	0	8	3	Yes
154	Female	No	2230	36	[32 - 36]	5	Alive	1	5	2	No
155	Female	Missing value	2400	38	> 36	6	Alive	0	5	3	Yes
156	Female	No	3780	38	> 36	5	Alive	0	4	6	Yes
157	Male	Missing value	3870	39	> 36	3	Alive	11	13	5	No
158	Female	Yes	2600	37	> 36	5	Alive	0	4	2	Yes
159	Female	No	3490	36	[32 - 36]	3	Alive	22	24	1	No
160	Male	No	2610	37	> 36	9	Alive	13	21	1	No
161	Male	No	3360	39	> 36	30	Deceased	9	38	20	Yes
162	Male	No	890	26	< 28	56	Alive	9	64	6	Yes
163	Female	Yes	2070	36	[32 - 36]	4	Alive	9	12	4	No
164	Male	No	1910	36	[32 - 36]	4	Alive	9	12	5	Yes
165	Male	No	1940	39	> 36	15	Alive	8	22	5	Yes
166	Female	No	3190	40	> 36	1	Alive	13	13	1	No
167	Male	No	1940	32	[32 - 36]	18	Alive	4	21	5	Yes
168	Female	Yes	2170	35	[32 - 36]	6	Alive	4	9	2	No
169	Female	Yes	2350	35	[32 - 36]	6	Alive	4	9	2	No
170	Male	No	3770	40	> 36	3	Alive	6	8	3	Yes
171	Male	No	3160	35	[32 - 36]	12	Alive	1	12	7	Yes
172	Female	Yes	1310	30	[28 - 31]	33	Alive	0	32	8	Yes
173	Male	Yes	1760	30	[28 - 31]	33	Alive	0	32	8	Yes
174	Male	No	3220	39	> 36	4	Alive	0	3	2	No
175	Male	No	3370	39	> 36	4	Alive	3	6	2	No
176	Male	No	3880	40	> 36	2	Alive	28	29	1	No
177	Female	No	1650	37	> 36	25	Alive	0	24	4	Yes
178	Male	No	2470	39	> 36	6	Alive	6	11	4	No
179	Female	No	3320	38	> 36	2	Alive	6	7	1	No
180	Male	No	3500	40	> 36	1	Alive	21	21	1	No
181	Female	No	2550	35	[32 - 36]	9	Alive	0	8	5	Yes
182	Male	No	860	26	< 28	9	Alive	0	8	12	Yes
183	Male	No	2790	40	> 36	7	Alive	0	6	5	No
184	Male	No	2260	34	[32 - 36]	8	Alive	0	7	2	No
185	Male	No	2470	35	[32 - 36]	5	Alive	0	4	2	Yes
186	Male	No	3750	40	> 36	3	Alive	1	3	4	No
187	Female	No	5200	41	> 36	8	Alive	1	8	7	No
188	Female	No	3470	40	> 36	2	Alive	7	8	2	Yes
189	Female	Yes	1690	33	[32 - 36]	39	Alive	0	38	8	Yes
190	Male	Yes	1640	33	[32 - 36]	39	Alive	0	38	6	Yes
191	Female	No	2320	36	[32 - 36]	5	Alive	1	5	5	No
192	Male	Yes	1910	34	[32 - 36]	2	Alive	0	1	3	Yes
193	Female	Yes	1600	34	[32 - 36]	22	Alive	0	21	4	Yes
194	Male	No	1910	34	[32 - 36]	20	Alive	2	21	3	Yes
195	Male	No	3280	37	> 36	3	Alive	0	2	3	No
196	Female	No	2100	38	> 36	13	Alive	0	12	3	Yes
197	Male	No	2620	39	> 36	6	Alive	0	5	4	Yes
198	Male	No	2140	35	[32 - 36]	70	Alive	26	95	8	Yes
199	Male	Yes	2330	35	[32 - 36]	2	Alive	6	7	1	No
200	Male	Yes	2475	35	[32 - 36]	2	Alive	6	7	1	No
201	Female	Yes	3990	37	> 36	26	Alive	0	25	5	Yes
202	Male	Yes	2160	34	[32 - 36]	1	Alive	0	0	1	No
203	Female	Yes	2220	34	[32 - 36]	1	Alive	0	0	2	No
204	Male	Yes	2285	34	[32 - 36]	6	Alive	0	5	5	Yes
205	Female	Yes	3700	40	> 36	2	Alive	1	2	4	No
206	Female	Yes	2225	33	[32 - 36]	5	Alive	0	4	6	Yes
207	Female	Yes	868	25	< 28	9	Deceased	0	8	4	Yes
208	Female	Yes	1620	33	[32 - 36]	10	Alive	0	9	5	Yes
209	Female	Yes	3370	40	> 36	3	Alive	0	2	2	No
210	Female	Yes	3085	41	> 36	4	Alive	0	3	5	Yes
211	Male	Yes	1800	36	[32 - 36]	20	Alive	1	20	4	Yes
212	Male	Yes	2870	36	[32 - 36]	10	Alive	0	9	4	Yes
213	Male	Yes	1300	29	[28 - 31]	46	Alive	0	45	13	Yes
214	Male	Yes	1405	29	[28 - 31]	51	Alive	0	50	12	Yes
215	Male	No	2400	35	[32 - 36]	4	Alive	0	3	2	No
216	Female	No	1100	30	[28 - 31]	51	Alive	0	50	11	Yes
217	Male	No	1990	35	[32 - 36]	7	Alive	1	7	2	No
218	Female	No	1100	32	[32 - 36]	43	Alive	0	42	9	Yes
219	Female	No	1380	29	[28 - 31]	55	Alive	0	54	11	Yes
220	Male	No	3820	40	> 36	6	Alive	1	6	13	Yes
221	Male	No	2645	35	[32 - 36]	1	Alive	0	0	2	No
222	Female	No	1380	31	[28 - 31]	1	Alive	0	0	5	Yes
223	Female	No	1380	31	[28 - 31]	31	Alive	1	31	8	Yes
224	Female	No	2680	36	[32 - 36]	6	Alive	0	5	5	Yes
225	Male	No	1750	30	[28 - 31]	34	Alive	0	33	8	No
226	Female	No	560	24	< 28	122	Alive	0	121	31	Yes
227	Male	No	470	24	< 28	5	Deceased	0	4	15	Yes
228	Male	No	2320	35	[32 - 36]	3	Alive	0	2	7	Yes
229	Male	No	800	26	< 28	1	Deceased	0	0	4	Yes
230	Male	No	2270	33	[32 - 36]	4	Alive	0	3	5	Yes
231	Female	No	2160	33	[32 - 36]	4	Alive	0	3	4	Yes
232	Female	Yes	2380	36	[32 - 36]	3	Alive	0	2	2	No
233	Female	No	2060	36	[32 - 36]	3	Alive	0	2	2	No
234	Female	No	3270	38	> 36	6	Alive	3	8	2	No
235	Female	No	680	25	< 28	19	Alive	0	18	20	Yes
236	Male	No	690	25	< 28	78	Alive	0	77	28	Yes
237	Female	No	2060	33	[32 - 36]	2	Alive	0	1	6	Yes
238	Female	No	2120	35	[32 - 36]	2	Alive	4	5	3	Yes
239	Female	No	3530	38	> 36	2	Alive	0	1	5	Yes
240	Male	No	2695	38	> 36	2	Alive	0	1	2	Yes
241	Female	No	2550	35	[32 - 36]	6	Alive	1	6	4	Yes
242	Female	No	1110	29	[28 - 31]	10	Alive	0	9	8	Yes
243	Female	No	1780	32	[32 - 36]	10	Alive	0	9	5	Yes
244	Male	No	3170	40	> 36	4	Alive	0	3	2	No
245	Female	Yes	1585	32	[32 - 36]	11	Alive	0	10	5	Yes
246	Male	No	1920	32	[32 - 36]	11	Alive	0	10	7	Yes
247	Female	No	3330	37	> 36	9	Alive	0	8	3	Yes
248	Male	Yes	2030	33	[32 - 36]	3	Alive	0	2	4	Yes
249	Female	No	2040	33	[32 - 36]	1	Alive	1	1	3	Yes
250	Male	No	3660	40	> 36	3	Alive	0	2	5	Yes
251	Male	No	2010	30	[28 - 31]	6	Alive	0	5	9	Yes
252	Female	No	3760	41	> 36	4	Alive	0	3	4	Yes
253	Female	No	2690	33	[32 - 36]	3	Alive	0	2	5	No
254	Male	No	1305	32	[32 - 36]	9	Alive	0	8	4	Yes
255	Male	No	1610	29	[28 - 31]	11	Alive	5	15	4	Yes
256	Male	Missing value	1060	29	[28 - 31]	12	Alive	0	11	8	Yes
257	Male	No	3570	40	> 36	7	Alive	0	6	4	Yes
258	Male	No	920	25	< 28	49	Alive	0	48	28	Yes
259	Female	No	875	28	[28 - 31]	78	Alive	0	77	12	Yes
260	Male	No	3900	39	> 36	2	Alive	0	1	3	No
261	Male	Yes	2230	34	[32 - 36]	14	Alive	1	14	4	Yes
262	Male	No	2345	34	[32 - 36]	9	Alive	6	14	2	No
263	Female	No	2990	39	> 36	7	Alive	0	6	2	No
264	Male	Yes	2050	38	> 36	7	Alive	0	6	3	No
265	Female	No	2020	36	[32 - 36]	7	Alive	0	6	3	No
266	Female	No	1970	36	[32 - 36]	7	Alive	0	6	3	No
267	Male	Yes	2560	38	> 36	1	Alive	1	1	2	No
268	Male	No	750	24	< 28	1	Alive	28	28	18	Yes
269	Male	No	1880	36	[32 - 36]	14	Alive	0	13	5	Yes
270	Male	Missing value	1270	29	[28 - 31]	53	Alive	0	52	12	Yes
271	Female	No	1240	34	[32 - 36]	40	Alive	0	39	5	Yes
272	Male	Missing value	3585	40	> 36	6	Alive	1	6	8	Yes
273	Female	Yes	600	28	[28 - 31]	64	Alive	0	63	19	Yes
274	Female	No	1100	28	[28 - 31]	57	Alive	0	56	12	Yes
275	Female	No	3830	41	> 36	16	Alive	1	16	6	No
276	Female	No	2570	32	[32 - 36]	46	Alive	0	45	14	Yes
277	Male	No	1150	32	[32 - 36]	19	Alive	0	18	7	Yes
278	Male	No	2150	34	[32 - 36]	24	Alive	0	23	7	Yes
279	Female	No	3130	38	> 36	2	Alive	0	1	2	No
280	Female	No	1710	35	[32 - 36]	26	Alive	0	25	5	Yes
281	Female	Missing value	4200	36	[32 - 36]	3	Alive	0	2	2	No
282	Male	No	2384	34	[32 - 36]	20	Alive	0	19	4	Yes
283	Female	No	1666	35	[32 - 36]	15	Alive	0	14	5	Yes
284	Female	No	840	30	[28 - 31]	12	Alive	0	11	10	Yes
285	Male	No	1536	34	[32 - 36]	32	Alive	0	31	4	Yes
286	Female	Missing value	3850	40	> 36	2	Alive	0	1	2	No
287	Female	No	2260	40	> 36	4	Alive	0	3	3	No
288	Male	Missing value	2290	35	[32 - 36]	8	Alive	0	7	3	Yes
289	Male	No	3110	37	> 36	2	Alive	0	1	2	No
290	Male	No	1445	31	[28 - 31]	8	Alive	0	7	9	Yes
291	Female	No	3380	38	> 36	17	Alive	2	18	7	Yes
292	Female	No	720	25	< 28	24	Alive	0	23	18	Yes
293	Male	No	1525	33	[32 - 36]	30	Alive	0	29	6	Yes
294	Female	No	870	26	< 28	59	Alive	10	68	14	Yes
295	Female	No	820	28	[28 - 31]	47	Alive	0	46	7	Yes
296	Male	No	1225	29	[28 - 31]	46	Alive	0	45	12	Yes
297	Male	No	1250	28	[28 - 31]	40	Alive	1	40	10	Yes
298	Female	No	835	29	[28 - 31]	36	Alive	0	35	8	Yes
299	Female	No	965	27	< 28	42	Alive	0	41	14	Yes
300	Male	No	1625	30	[28 - 31]	22	Alive	0	21	11	Yes
301	Male	No	1455	29	[28 - 31]	24	Alive	0	23	11	Yes
302	Female	No	920	27	< 28	40	Alive	0	39	14	Yes
303	Male	No	1165	30	[28 - 31]	20	Alive	0	19	9	Yes
304	Male	No	3190	41	> 36	2	Alive	0	1	5	Yes
305	Male	No	780	25	< 28	84	Alive	0	83	21	Yes
306	Female	No	1065	29	[28 - 31]	23	Alive	0	22	8	Yes
307	Male	No	3770	41	> 36	6	Alive	0	5	6	Yes
308	Male	No	2860	35	[32 - 36]	4	Alive	0	3	4	Yes
309	Male	No	2280	38	> 36	6	Alive	3	8	4	Yes
310	Male	Yes	685	26	< 28	98	Alive	0	97	23	Yes
311	Male	Yes	785	26	< 28	98	Alive	0	97	26	Yes
312	Female	No	2070	33	[32 - 36]	2	Alive	0	1	6	Yes
313	Male	No	2550	34	[32 - 36]	3	Alive	0	2	3	Yes
314	Male	No	1140	31	[28 - 31]	11	Alive	0	10	5	Yes
315	Female	No	1185	29	[28 - 31]	24	Alive	0	23	9	Yes
316	Female	No	1575	32	[32 - 36]	3	Alive	0	2	7	Yes
317	Male	Yes	780	27	< 28	85	Alive	0	84	15	Yes
318	Male	No	905	27	< 28	3	Deceased	0	2	9	Yes
319	Female	No	790	26	< 28	88	Alive	0	87	22	Yes
320	Male	No	2445	34	[32 - 36]	10	Alive	0	9	6	Yes
321	Male	No	3670	41	> 36	5	Alive	0	4	5	No
322	Female	No	1800	32	[32 - 36]	20	Alive	0	19	14	Yes
323	Male	No	2970	39	> 36	6	Alive	1	6	3	No
324	Female	No	2790	38	> 36	2	Alive	3	4	2	No
325	Female	No	2626	36	[32 - 36]	9	Missing value	0	8	5	Yes
326	Male	No	3580	39	> 36	2	Alive	2	3	1	No
327	Male	No	2516	38	> 36	2	Alive	0	1	2	Yes
328	Male	No	2110	36	[32 - 36]	20	Alive	0	19	4	Yes
329	Female	No	1690	36	[32 - 36]	20	Alive	0	19	11	Yes
330	Female	No	2220	36	[32 - 36]	6	Alive	0	5	1	No
331	Male	No	1810	36	[32 - 36]	33	Alive	0	32	5	Yes
332	Female	No	1790	34	[32 - 36]	26	Alive	0	25	5	Yes
333	Female	No	3056	39	> 36	8	Alive	1	8	2	No
334	Female	Yes	2135	36	[32 - 36]	9	Alive	0	8	4	Yes
335	Female	Yes	2330	36	[32 - 36]	9	Alive	0	8	5	Yes
336	Male	No	3835	41	> 36	5	Alive	0	4	7	Yes
337	Male	No	2870	36	[32 - 36]	3	Alive	0	2	3	Yes
338	Male	No	2075	33	[32 - 36]	20	Alive	0	19	7	Yes
339	Female	No	2540	36	[32 - 36]	9	Alive	0	8	4	Yes
340	Male	No	2770	34	[32 - 36]	5	Alive	1	5	4	Yes
341	Female	No	1750	37	> 36	21	Alive	0	20	5	Yes
342	Male	No	1990	35	[32 - 36]	15	Alive	0	14	2	No
343	Female	No	2680	35	[32 - 36]	5	Alive	0	4	5	Yes
344	Male	No	3870	39	> 36	5	Alive	0	4	4	No
345	Female	No	1936	33	[32 - 36]	21	Alive	0	20	5	Yes
346	Male	No	1480	29	[28 - 31]	29	Alive	16	44	7	Yes
347	Female	No	2060	37	> 36	15	Alive	0	14	5	Yes
348	Female	No	1210	30	[28 - 31]	2	Alive	0	1	12	Yes
349	Male	No	3748	41	> 36	1	Alive	4	4	1	No
350	Female	No	2244	36	[32 - 36]	15	Missing value	0	14	3	No
351	Female	No	2224	35	[32 - 36]	8	Alive	0	7	2	No
352	Male	No	3670	40	> 36	6	Alive	3	8	2	Yes
353	Male	No	3104	37	> 36	2	Alive	2	3	1	No
354	Male	No	2682	37	> 36	2	Alive	6	7	1	No
355	Female	No	2982	41	> 36	4	Alive	0	3	4	Yes
356	Male	No	3850	40	> 36	2	Alive	0	1	2	No
357	Male	Missing value	3128	37	> 36	3	Alive	3	5	5	No
358	Male	No	3055	41	> 36	2	Alive	0	1	3	Yes
359	Female	No	2690	36	[32 - 36]	13	Alive	1	13	9	Yes
360	Male	Missing value	3500	38	> 36	25	Alive	0	24	15	Yes
361	Female	Missing value	4560	39	> 36	5	Alive	2	6	1	No
362	Male	Missing value	2805	39	> 36	1	Alive	9	9	1	No
363	Female	Missing value	2740	38	> 36	5	Alive	2	6	2	No
364	Female	No	3230	40	> 36	1	Alive	0	0	3	No
365	Male	No	3010	39	> 36	10	Alive	19	28	5	No
366	Male	Yes	900	27	< 28	67	Alive	0	66	24	Yes
367	Male	Yes	950	27	< 28	14	Alive	0	13	15	Yes
368	Male	No	1775	31	[28 - 31]	4	Alive	0	3	8	Yes
369	Female	No	2252	35	[32 - 36]	22	Alive	0	21	7	Yes
370	Male	No	2145	34	[32 - 36]	4	Alive	0	3	10	Yes
371	Male	No	2585	38	> 36	8	Alive	1	8	2	No
372	Female	Missing value	1600	31	[28 - 31]	32	Alive	0	31	14	Yes
373	Female	No	825	27	< 28	65	Alive	0	64	12	Yes
374	Female	Missing value	2400	36	[32 - 36]	2	Alive	1	2	3	No
375	Male	Missing value	1700	30	[28 - 31]	62	Alive	0	61	16	Yes
376	Male	Missing value	1550	30	[28 - 31]	47	Alive	0	46	11	Yes
377	Female	Yes	1370	34	[32 - 36]	30	Alive	0	29	9	Yes
378	Female	Missing value	1690	34	[32 - 36]	30	Alive	0	29	8	Yes
379	Male	No	3330	42	> 36	6	Alive	0	5	4	Yes
380	Male	No	3290	36	[32 - 36]	39	Alive	0	38	13	Yes
381	Male	Missing value	3720	40	> 36	2	Alive	12	13	2	No
382	Male	Missing value	2710	41	> 36	2	Alive	0	1	4	Yes
383	Female	Missing value	1630	34	[32 - 36]	24	Alive	1	24	9	Yes
384	Female	No	3660	42	> 36	5	Alive	2	6	5	No
385	Female	No	3358	40	> 36	3	Alive	0	2	6	Yes
386	Female	Yes	990	29	[28 - 31]	60	Alive	0	59	15	Yes
387	Female	Yes	1240	29	[28 - 31]	60	Alive	0	59	13	Yes
388	Male	No	4445	38	> 36	2	Alive	1	2	4	No
389	Male	Missing value	1516	30	[28 - 31]	43	Alive	0	42	12	Yes
390	Male	Missing value	2010	34	[32 - 36]	1	Alive	0	0	5	Yes
391	Male	Missing value	4250	40	> 36	4	Alive	0	3	6	Yes
392	Female	No	1700	31	[28 - 31]	58	Alive	0	57	13	Yes
393	Female	Missing value	1888	34	[32 - 36]	17	Alive	0	16	4	Yes
394	Female	No	3420	39	> 36	6	Alive	0	5	5	No
395	Female	No	2656	35	[32 - 36]	17	Alive	0	16	4	Yes
396	Male	Missing value	4075	39	> 36	1	Alive	0	0	1	No
397	Male	No	3010	36	[32 - 36]	5	Alive	0	4	4	Yes
398	Female	No	2850	39	> 36	14	Alive	1	14	6	Yes
399	Male	Missing value	2125	36	[32 - 36]	4	Alive	0	3	2	No
400	Male	Missing value	3085	39	> 36	1	Alive	1	1	2	Yes
401	Male	Missing value	2450	35	[32 - 36]	20	Alive	0	19	3	Yes
402	Male	Missing value	2250	35	[32 - 36]	20	Alive	0	19	4	Yes
403	Male	Missing value	2380	34	[32 - 36]	15	Alive	0	14	7	Yes
404	Female	No	2540	35	[32 - 36]	4	Alive	1	4	2	No
405	Female	Missing value	985	26	< 28	87	Alive	0	86	16	Yes
406	Male	No	1550	34	[32 - 36]	28	Alive	0	27	6	Yes
407	Female	Missing value	2600	39	> 36	1	Alive	1	1	3	Yes
408	Female	Missing value	3410	40	> 36	6	Alive	1	6	5	No
409	Female	Missing value	1190	31	[28 - 31]	44	Alive	0	43	8	Yes
410	Male	No	2910	38	> 36	5	Alive	0	4	3	Yes
411	Male	No	3460	40	> 36	5	Alive	0	4	4	Yes
412	Female	No	1250	32	[32 - 36]	40	Alive	0	39	8	Yes
413	Male	Missing value	3750	41	> 36	2	Alive	0	1	3	No
414	Male	No	2885	35	[32 - 36]	8	Alive	0	7	3	Yes
415	Male	No	2788	39	> 36	4	Alive	0	3	3	Yes
416	Male	Missing value	2950	40	> 36	13	Alive	0	12	14	Yes
417	Male	Missing value	1885	31	[28 - 31]	15	Alive	0	14	8	Yes
418	Female	Missing value	2330	38	> 36	5	Alive	1	5	4	Yes
419	Female	Missing value	1800	37	> 36	10	Alive	0	9	2	No
420	Male	No	2280	37	> 36	1	Alive	0	0	1	No
421	Female	Missing value	1785	37	> 36	11	Alive	0	10	2	No
422	Male	Missing value	1940	37	> 36	11	Alive	0	10	2	No
423	Female	Missing value	3116	41	> 36	6	Alive	2	7	5	No
424	Male	No	1260	30	[28 - 31]	48	Alive	0	47	14	Yes
425	Female	Missing value	1735	37	> 36	35	Alive	0	34	6	Yes
426	Male	Missing value	3360	37	> 36	5	Alive	0	4	3	No
427	Female	Missing value	3240	39	> 36	3	Alive	11	13	1	No
428	Female	Missing value	3715	38	> 36	4	Alive	0	3	2	No
429	Male	Missing value	940	30	[28 - 31]	80	Alive	1	80	22	Yes
430	Male	No	2715	35	[32 - 36]	7	Alive	0	6	4	Yes
431	Male	Missing value	3284	41	> 36	6	Alive	6	11	1	No
432	Male	No	3000	39	> 36	1	Alive	2	2	2	No
433	Female	Missing value	2435	33	[32 - 36]	26	Alive	0	25	8	Yes
434	Male	Missing value	2632	39	> 36	7	Alive	5	11	1	No
435	Male	Yes	1950	35	[32 - 36]	45	Alive	0	44	6	Yes
436	Male	Yes	2030	35	[32 - 36]	45	Alive	0	44	14	Yes
437	Male	Missing value	3350	40	> 36	9	Alive	0	8	5	No
438	Female	No	3500	40	> 36	11	Alive	0	10	4	No
439	Female	Yes	2750	36	[32 - 36]	8	Alive	1	8	4	Yes
440	Female	Missing value	2886	39	> 36	2	Alive	0	1	2	Yes
441	Female	Missing value	3574	41	> 36	21	Deceased	2	22	19	Yes
442	Male	No	3505	38	> 36	2	Alive	0	1	3	Yes
443	Male	No	1630	30	[28 - 31]	62	Alive	0	61	12	Yes
444	Male	Missing value	4060	40	> 36	5	Alive	10	14	1	No
445	Male	No	3260	41	> 36	1	Alive	0	0	1	No
446	Female	Missing value	2560	36	[32 - 36]	3	Alive	6	8	1	No
447	Female	No	2390	40	> 36	4	Alive	0	3	4	Yes
448	Female	No	1870	32	[32 - 36]	11	Alive	0	10	7	Yes
449	Male	No	1560	29	[28 - 31]	55	Alive	0	54	14	Yes
450	Male	Missing value	1650	30	[28 - 31]	50	Alive	0	49	12	Yes
451	Male	Missing value	3450	39	> 36	1	Alive	0	0	8	Yes
452	Male	Missing value	2500	37	> 36	2	Alive	0	1	1	No
453	Female	Missing value	3076	40	> 36	5	Alive	19	23	3	Yes
454	Male	No	2550	35	[32 - 36]	25	Alive	1	25	13	Yes
455	Male	Missing value	3305	37	> 36	13	Alive	0	12	6	Yes
456	Male	No	2720	37	> 36	8	Alive	0	7	4	Yes
457	Male	No	3100	39	> 36	6	Alive	0	5	4	Yes
458	Female	No	2000	34	[32 - 36]	37	Alive	0	36	6	Yes
459	Male	Yes	2120	37	> 36	15	Alive	1	15	2	No
460	Male	Yes	2570	37	> 36	15	Alive	1	15	2	No
461	Male	No	3202	41	> 36	2	Alive	4	5	2	No
462	Male	Yes	2476	36	[32 - 36]	1	Alive	27	27	1	No
463	Female	Missing value	3670	41	> 36	3	Alive	0	2	2	No
464	Female	No	3570	41	> 36	1	Alive	0	0	2	Yes
465	Female	No	1715	37	> 36	20	Alive	0	19	4	Yes
466	Male	No	5130	41	> 36	6	Alive	0	5	6	Yes
467	Male	No	3900	39	> 36	2	Alive	0	1	2	No
468	Female	No	650	26	< 28	6	Deceased	0	5	7	Yes
469	Male	Missing value	3450	39	> 36	2	Alive	12	13	5	Yes
470	Female	Missing value	4000	41	> 36	6	Alive	0	5	2	No
471	Male	No	2870	37	> 36	4	Alive	0	3	3	Yes
472	Male	No	2000	36	[32 - 36]	7	Alive	0	6	4	Yes
473	Male	No	3180	38	> 36	4	Alive	21	24	4	No
474	Male	No	3466	41	> 36	6	Alive	2	7	4	No
475	Male	No	4718	41	> 36	5	Alive	2	6	3	No
476	Male	Missing value	3370	39	> 36	7	Alive	7	13	4	Yes
477	Male	No	2020	36	[32 - 36]	8	Alive	1	8	3	Yes
478	Male	No	1330	33	[32 - 36]	45	Alive	0	44	7	Yes
479	Male	No	3080	38	> 36	14	Alive	0	13	3	Yes
480	Female	No	2630	37	> 36	4	Alive	22	25	1	No
481	Female	No	3885	41	> 36	3	Alive	17	19	1	No
482	Male	No	4100	41	> 36	5	Alive	0	4	7	Yes
483	Male	Missing value	2900	32	[32 - 36]	48	Alive	0	47	13	Yes
484	Male	Missing value	2460	38	> 36	4	Alive	2	5	3	No
485	Female	Missing value	2426	40	> 36	12	Alive	0	11	4	Yes
486	Female	Missing value	3555	40	> 36	1	Alive	1	1	3	Yes
487	Male	Missing value	3474	39	> 36	4	Alive	3	6	2	No
488	Male	Missing value	2106	38	> 36	11	Alive	16	26	5	Yes
489	Male	Yes	1690	32	[32 - 36]	22	Alive	20	41	6	Yes
490	Male	Yes	1670	32	[32 - 36]	22	Alive	20	41	5	Yes
491	Female	No	3220	40	> 36	1	Alive	10	10	1	No
492	Male	Missing value	3275	39	> 36	2	Alive	23	24	3	Yes
493	Female	Missing value	2660	39	> 36	10	Deceased	0	9	8	Yes
494	Male	Missing value	3675	40	> 36	5	Alive	0	4	3	No
495	Male	No	2760	36	[32 - 36]	20	Alive	0	19	6	Yes
496	Male	No	2690	35	[32 - 36]	21	Alive	0	20	3	Yes
497	Male	Missing value	4036	37	> 36	5	Alive	8	12	1	No
498	Female	Missing value	1250	30	[28 - 31]	65	Missing value	0	64	17	Yes
499	Male	No	1900	32	[32 - 36]	65	Missing value	0	64	13	Yes
500	Male	Missing value	3135	38	> 36	6	Alive	3	8	2	No
501	Female	Missing value	2860	38	> 36	6	Alive	3	8	2	No
502	Female	No	2446	37	> 36	10	Alive	0	9	7	Yes
503	Female	Missing value	3400	36	[32 - 36]	1	Alive	5	5	2	No
504	Male	No	3150	39	> 36	5	Alive	0	4	6	Yes
505	Male	No	3395	38	> 36	4	Alive	1	4	2	No
506	Male	Missing value	2814	38	> 36	10	Alive	0	9	13	Yes
507	Male	Missing value	2015	33	[32 - 36]	34	Alive	0	33	9	Yes
508	Female	Missing value	3170	38	> 36	5	Alive	0	4	4	Yes
509	Male	No	1350	32	[32 - 36]	45	Alive	0	44	12	Yes
510	Male	No	2770	38	> 36	7	Alive	11	17	1	No
511	Male	Missing value	2560	38	> 36	24	Alive	13	36	12	Yes
512	Male	Yes	1500	31	[28 - 31]	51	Alive	0	50	13	Yes
513	Female	Yes	1420	31	[28 - 31]	51	Alive	0	50	13	Yes
514	Female	No	3900	41	> 36	21	Alive	0	20	12	Yes
515	Female	No	3740	41	> 36	6	Alive	0	5	4	Yes
516	Male	Missing value	2940	36	[32 - 36]	3	Alive	0	2	3	Yes
517	Male	Missing value	740	24	< 28	12	Alive	0	11	22	Yes
518	Female	No	3740	38	> 36	2	Alive	0	1	1	No
519	Female	No	3470	39	> 36	5	Alive	0	4	5	Yes
520	Male	No	3170	30	[28 - 31]	3	Alive	0	2	6	Yes
521	Male	Missing value	2000	33	[32 - 36]	28	Alive	0	27	7	Yes
522	Male	Missing value	3548	39	> 36	14	Alive	3	16	2	No
523	Male	No	2060	37	> 36	7	Alive	0	6	3	Yes
524	Male	Missing value	1944	37	> 36	22	Alive	0	21	2	No
525	Male	Missing value	2600	37	> 36	8	Alive	1	8	2	No
526	Male	Missing value	4050	41	> 36	11	Alive	3	13	4	Yes
527	Female	Missing value	3200	38	> 36	5	Alive	0	4	3	Yes
528	Male	Missing value	3655	41	> 36	4	Alive	27	30	6	No
529	Female	Missing value	3540	41	> 36	5	Alive	1	5	4	No
530	Female	No	4154	38	> 36	4	Alive	6	9	2	No
531	Male	No	3670	38	> 36	3	Alive	0	2	4	Yes
532	Male	No	3300	39	> 36	40	Missing value	0	39	26	Yes
533	Female	Missing value	3100	41	> 36	4	Alive	12	15	2	No
534	Male	No	3295	37	> 36	6	Alive	1	6	2	No
535	Female	No	4398	40	> 36	4	Alive	2	5	4	Yes
536	Male	No	3870	39	> 36	7	Alive	0	6	6	Yes
537	Female	No	2730	37	> 36	14	Alive	0	13	4	Yes
538	Female	No	2430	35	[32 - 36]	18	Alive	0	17	4	Yes
539	Female	No	2935	39	> 36	5	Alive	0	4	6	Yes
540	Female	Missing value	1610	34	[32 - 36]	24	Alive	0	23	4	Yes
541	Female	Yes	2100	34	[32 - 36]	24	Alive	0	23	4	Yes
542	Female	Missing value	1700	32	[32 - 36]	32	Missing value	0	31	10	Yes
543	Male	Missing value	1930	39	> 36	19	Alive	0	18	4	Yes
544	Male	Missing value	2070	31	[28 - 31]	31	Missing value	0	30	11	Yes
545	Female	No	3592	41	> 36	1	Alive	1	1	2	No
546	Female	No	3250	38	> 36	1	Alive	22	22	1	No
547	Female	No	1724	36	[32 - 36]	20	Alive	1	20	4	Yes
548	Male	No	3540	38	> 36	2	Alive	1	2	4	Yes
549	Female	No	2240	36	[32 - 36]	25	Missing value	0	24	8	Yes
550	Male	No	2055	32	[32 - 36]	24	Missing value	0	23	11	Yes
551	Female	Missing value	1545	32	[32 - 36]	6	Alive	0	5	8	Yes
552	Male	No	2695	36	[32 - 36]	18	Alive	0	17	4	Yes
553	Male	No	3612	38	> 36	3	Alive	8	10	1	No
554	Female	Missing value	3375	41	> 36	6	Alive	1	6	10	Yes
555	Male	No	3230	39	> 36	6	Alive	11	16	1	No
556	Female	No	2680	35	[32 - 36]	20	Missing value	0	19	7	Yes
557	Male	Missing value	3800	39	> 36	1	Alive	0	0	3	Yes
558	Female	Yes	1560	31	[28 - 31]	19	Missing value	0	18	12	Yes
559	Female	Missing value	1500	31	[28 - 31]	19	Missing value	0	18	11	Yes
560	Female	Missing value	1988	37	> 36	19	Alive	0	18	2	No
561	Female	Missing value	3026	38	> 36	6	Alive	0	5	5	No
562	Female	No	2674	39	> 36	18	Missing value	0	17	2	No
563	Male	No	1600	33	[32 - 36]	5	Alive	0	4	5	Yes
564	Male	No	900	29	[28 - 31]	16	Missing value	0	15	12	Yes
565	Male	No	3650	39	> 36	5	Alive	0	4	3	Yes
566	Male	No	3200	37	> 36	5	Alive	0	4	8	Yes
567	Male	No	3876	41	> 36	2	Alive	16	17	1	No
568	Male	No	2780	36	[32 - 36]	12	Alive	0	11	3	Yes
569	Female	No	2960	37	> 36	2	Alive	8	9	1	No
570	Male	Yes	1655	32	[32 - 36]	12	Missing value	0	11	9	Yes
571	Female	Yes	995	32	[32 - 36]	12	Missing value	0	11	8	Yes
572	Female	Missing value	3090	38	> 36	7	Alive	6	12	2	Yes
573	Female	No	500	26	< 28	3	Deceased	0	2	10	Yes
574	Female	Missing value	3190	39	> 36	1	Alive	26	26	2	No
575	Male	Missing value	1650	36	[32 - 36]	8	Missing value	0	7	4	Yes
576	Male	Missing value	4200	38	> 36	5	Alive	0	4	5	Yes
577	Male	No	1150	30	[28 - 31]	6	Missing value	0	5	8	Yes
578	Male	No	1335	31	[28 - 31]	1	Alive	1	1	5	Yes
579	Male	No	3430	37	> 36	2	Alive	0	1	3	Yes
580	Male	No	3800	39	> 36	3	Missing value	0	2	5	Yes
581	Male	No	3090	35	[32 - 36]	2	Missing value	0	1	4	Yes
582	Female	No	2796	40	> 36	1	Alive	12	12	2	No
583	Female	Yes	2130	34	[32 - 36]	1	Missing value	0	0	5	Yes
584	Female	Yes	1670	34	[32 - 36]	1	Missing value	0	0	4	Yes
585	Male	No	1360	29	[28 - 31]	1	Missing value	0	0	5	Yes
586	Male	No	1530	34	[32 - 36]	1	Missing value	0	0	3	Yes
587	Female	No	2870	41	> 36	1	Missing value	0	0	5	Yes
588	Female	No	730	28	[28 - 31]	111	Alive	0	110	13	Yes
589	Male	No	726	26	< 28	76	Alive	0	75	12	Yes
590	Female	Yes	785	27	< 28	87	Alive	0	86	18	Yes
591	Female	Yes	920	27	< 28	87	Alive	0	86	18	Yes
592	Male	No	1140	29	[28 - 31]	58	Alive	0	57	9	Yes
593	Male	No	1430	29	[28 - 31]	51	Alive	0	50	9	Yes
594	Female	No	1190	33	[32 - 36]	37	Alive	0	36	7	Yes
595	Female	No	1730	33	[32 - 36]	37	Alive	0	36	6	Yes
596	Female	No	730	25	< 28	81	Missing value	1	81	14	Yes
597	Female	No	1950	31	[28 - 31]	37	Alive	1	37	9	Yes
598	Male	No	2670	34	[32 - 36]	31	Alive	0	30	8	Yes
599	Male	Yes	1530	33	[32 - 36]	28	Alive	0	27	5	Yes
600	Female	Yes	2070	33	[32 - 36]	28	Alive	0	27	7	Yes
601	Female	No	1175	29	[28 - 31]	86	Alive	0	85	14	Yes
602	Female	No	1100	26	< 28	26	Alive	0	25	13	Yes
603	Female	No	3760	42	> 36	14	Alive	14	27	1	No
604	Male	No	2150	35	[32 - 36]	15	Alive	0	14	5	Yes
605	Female	No	2250	34	[32 - 36]	11	Alive	0	10	2	No
606	Male	No	1170	28	[28 - 31]	72	Alive	0	71	31	Yes
607	Male	No	3826	39	> 36	5	Alive	0	4	3	Yes
608	Female	No	3560	39	> 36	2	Alive	6	7	2	Yes
609	Male	No	3080	40	> 36	20	Alive	1	20	3	Yes
610	Female	Yes	1500	31	[28 - 31]	40	Alive	0	39	9	Yes
611	Male	Yes	1810	31	[28 - 31]	40	Alive	0	39	10	Yes
612	Male	No	2490	36	[32 - 36]	7	Alive	0	6	2	Yes
613	Female	No	790	27	< 28	77	Alive	0	76	16	Yes
614	Male	No	2500	35	[32 - 36]	10	Alive	0	9	3	Yes
615	Male	No	1045	28	[28 - 31]	55	Alive	0	54	11	Yes
616	Male	No	1195	28	[28 - 31]	52	Alive	0	51	16	Yes
617	Female	No	2850	39	> 36	4	Alive	17	20	2	No
618	Female	No	1760	36	[32 - 36]	15	Alive	0	14	2	No
619	Female	No	2370	35	[32 - 36]	14	Alive	0	13	3	No
620	Female	No	2260	34	[32 - 36]	13	Alive	0	12	5	Yes
621	Male	No	2630	35	[32 - 36]	10	Alive	0	9	4	Yes
622	Female	No	1490	30	[28 - 31]	64	Alive	0	63	9	Yes
623	Male	No	3860	40	> 36	8	Alive	0	7	5	No
624	Male	No	3040	37	> 36	11	Alive	1	11	9	Yes
625	Female	No	1970	32	[32 - 36]	24	Alive	0	23	6	Yes
626	Female	No	2480	35	[32 - 36]	14	Alive	0	13	4	Yes
627	Female	No	1815	35	[32 - 36]	14	Alive	0	13	5	Yes
628	Female	No	2250	35	[32 - 36]	10	Alive	0	9	3	Yes
629	Male	No	3510	40	> 36	1	Missing value	1	1	3	Yes
630	Male	No	3510	40	> 36	7	Alive	1	7	2	No
631	Female	Yes	2300	35	[32 - 36]	11	Alive	0	10	3	Yes
632	Male	Yes	1810	35	[32 - 36]	11	Alive	0	10	3	Yes
633	Male	No	3260	39	> 36	5	Alive	14	18	1	No
634	Female	No	2215	34	[32 - 36]	11	Alive	0	10	7	Yes
635	Male	No	1930	33	[32 - 36]	13	Alive	0	12	6	Yes
636	Female	No	3215	40	> 36	12	Alive	1	12	8	Yes
637	Male	No	3450	40	> 36	5	Alive	0	4	1	No
638	Female	No	3075	40	> 36	6	Alive	0	5	3	Yes
639	Male	No	3300	40	> 36	6	Alive	1	6	2	No
640	Female	No	2895	40	> 36	20	Alive	0	19	9	Yes
641	Male	No	2140	37	> 36	13	Alive	3	15	2	No
642	Female	No	1700	36	[32 - 36]	15	Alive	0	14	5	Yes
643	Male	No	3330	38	> 36	7	Alive	0	6	5	No
644	Female	No	1910	36	[32 - 36]	4	Alive	2	5	1	No
645	Female	No	2060	36	[32 - 36]	4	Alive	2	5	1	No
646	Female	No	4200	36	[32 - 36]	5	Alive	2	6	1	No
647	Male	No	1900	34	[32 - 36]	17	Alive	0	16	5	Yes
648	Female	No	4750	41	> 36	10	Alive	11	20	2	No
649	Female	No	2290	35	[32 - 36]	9	Alive	0	8	4	Yes
650	Male	No	1080	32	[32 - 36]	28	Alive	0	27	8	Yes
651	Male	No	1500	32	[32 - 36]	30	Alive	0	29	8	Yes
652	Male	No	1500	32	[32 - 36]	30	Alive	0	29	8	Yes
653	Male	No	3310	38	> 36	12	Alive	0	11	2	Yes
654	Male	No	2090	32	[32 - 36]	25	Alive	0	24	9	Yes
655	Male	No	3780	38	> 36	6	Alive	1	6	4	Yes
656	Male	No	2580	35	[32 - 36]	10	Alive	0	9	3	No
657	Female	No	1750	32	[32 - 36]	20	Alive	0	19	8	Yes
658	Female	No	870	28	[28 - 31]	65	Alive	0	64	10	Yes
659	Female	No	1680	34	[32 - 36]	14	Alive	0	13	6	Yes
660	Female	No	1850	34	[32 - 36]	14	Alive	0	13	5	Yes
661	Male	No	2954	39	> 36	2	Alive	10	11	1	No
662	Female	No	1680	36	[32 - 36]	13	Alive	0	12	4	Yes
663	Female	No	3890	41	> 36	3	Alive	0	2	3	Yes
664	Male	No	2470	33	[32 - 36]	13	Alive	0	12	6	Yes
665	Male	Yes	1750	33	[32 - 36]	13	Alive	0	12	7	Yes
666	Male	No	4050	38	> 36	2	Alive	1	2	1	No
667	Female	No	2230	36	[32 - 36]	1	Alive	0	0	2	Yes
668	Male	No	2410	37	> 36	1	Alive	0	0	3	Yes
669	Male	No	2470	36	[32 - 36]	9	Alive	0	8	3	Yes
670	Female	Yes	1850	36	[32 - 36]	9	Alive	0	8	3	Yes
671	Male	No	3820	38	> 36	3	Alive	0	2	3	Yes
672	Female	No	1290	29	[28 - 31]	52	Alive	0	51	14	Yes
673	Male	No	3310	39	> 36	2	Alive	3	4	3	No
674	Female	No	1680	31	[28 - 31]	29	Alive	0	28	9	Yes
675	Female	No	3120	37	> 36	15	Alive	0	14	2	No
676	Female	No	3215	40	> 36	3	Missing value	25	27	1	No
677	Female	Yes	1875	33	[32 - 36]	31	Alive	0	30	7	Yes
678	Female	Yes	1850	33	[32 - 36]	31	Alive	0	30	6	Yes
679	Female	No	1740	32	[32 - 36]	61	Alive	0	60	9	Yes
680	Male	No	1400	29	[28 - 31]	70	Alive	0	69	18	Yes
681	Male	No	2530	40	> 36	8	Alive	2	9	2	No
682	Male	No	1990	32	[32 - 36]	28	Alive	0	27	6	Yes
683	Male	No	2045	32	[32 - 36]	28	Alive	0	27	7	Yes
684	Male	No	3440	40	> 36	6	Alive	0	5	3	Yes
685	Female	No	3460	40	> 36	7	Alive	0	6	5	Yes
686	Male	No	2430	37	> 36	6	Alive	0	5	1	No
687	Male	No	3360	39	> 36	9	Alive	2	10	1	No
688	Female	No	2910	40	> 36	5	Alive	1	5	4	Yes
689	Male	No	3000	35	[32 - 36]	2	Alive	0	1	3	Yes
690	Female	No	1090	27	< 28	83	Alive	0	82	12	Yes
691	Female	No	1645	32	[32 - 36]	53	Alive	0	52	8	Yes
692	Male	No	790	27	< 28	78	Alive	0	77	14	Yes
693	Male	No	3700	39	> 36	3	Alive	0	2	4	Yes
694	Male	Yes	710	25	< 28	11	Alive	0	10	20	Yes
695	Male	Yes	680	25	< 28	19	Alive	0	18	19	Yes
696	Male	No	4660	40	> 36	10	Alive	0	9	3	Yes
697	Male	No	2510	38	> 36	15	Alive	0	14	3	Yes
698	Male	No	1920	36	[32 - 36]	9	Alive	1	9	2	No
699	Female	No	2200	34	[32 - 36]	13	Alive	0	12	5	Yes
700	Male	No	3500	39	> 36	9	Alive	1	9	2	No
701	Female	No	1550	31	[28 - 31]	36	Alive	1	36	6	Yes
702	Male	No	1245	31	[28 - 31]	47	Alive	0	46	8	Yes
703	Male	No	2630	36	[32 - 36]	7	Alive	0	6	3	Yes
704	Female	No	3600	41	> 36	2	Alive	1	2	4	No
705	Female	No	3180	40	> 36	6	Alive	2	7	4	No
706	Male	No	1885	32	[32 - 36]	28	Alive	0	27	7	Yes
707	Female	No	1870	34	[32 - 36]	1	Missing value	0	0	3	Yes
708	Female	No	1870	34	[32 - 36]	14	Alive	1	14	4	Yes
709	Male	No	1810	31	[28 - 31]	34	Alive	0	33	10	Yes
710	Female	No	1740	31	[28 - 31]	23	Alive	0	22	10	Yes
711	Female	No	2760	40	> 36	7	Alive	1	7	3	No
712	Male	No	3950	41	> 36	6	Alive	1	6	3	No
713	Male	No	3060	41	> 36	12	Alive	0	11	5	No
714	Female	No	1860	33	[32 - 36]	23	Alive	0	22	7	Yes
715	Female	No	3870	39	> 36	5	Alive	0	4	4	Yes
716	Male	No	2730	35	[32 - 36]	5	Alive	1	5	4	Yes
717	Female	Yes	2085	36	[32 - 36]	6	Alive	0	5	4	Yes
718	Female	Yes	1745	36	[32 - 36]	6	Alive	0	5	4	Yes
719	Male	No	4250	41	> 36	2	Alive	7	8	1	No
720	Female	Yes	2050	34	[32 - 36]	22	Alive	0	21	7	Yes
721	Female	Yes	1700	34	[32 - 36]	22	Alive	0	21	4	Yes
722	Female	No	955	27	< 28	5	Missing value	0	4	7	Yes
723	Female	No	955	27	< 28	14	Alive	5	18	13	Yes
724	Male	No	3760	41	> 36	4	Missing value	1	4	3	No
725	Male	No	1620	35	[32 - 36]	14	Alive	0	13	3	Yes
726	Male	No	2600	39	> 36	17	Alive	0	16	6	Yes
727	Male	No	3500	38	> 36	12	Alive	0	11	5	Yes
728	Male	No	2950	40	> 36	26	Alive	2	27	4	Yes
729	Male	No	4100	36	[32 - 36]	21	Alive	1	21	6	Yes
730	Male	No	2100	36	[32 - 36]	10	Alive	0	9	3	Yes
731	Male	No	2100	36	[32 - 36]	10	Alive	0	9	3	Yes
732	Female	No	3020	40	> 36	23	Alive	1	23	4	No
733	Female	No	1985	33	[32 - 36]	8	Alive	0	7	5	Yes
734	Female	No	2130	35	[32 - 36]	15	Alive	0	14	5	Yes
735	Female	No	1860	35	[32 - 36]	15	Alive	0	14	5	Yes
736	Female	No	4440	40	> 36	2	Alive	0	1	2	No
737	Male	No	1435	32	[32 - 36]	22	Alive	0	21	7	Yes
738	Male	No	2245	33	[32 - 36]	7	Alive	0	6	4	Yes
739	Female	No	3930	39	> 36	3	Alive	1	3	1	No
740	Male	No	2500	35	[32 - 36]	11	Alive	0	10	9	Yes
741	Male	No	2190	33	[32 - 36]	26	Alive	0	25	7	Yes
742	Male	No	3710	39	> 36	10	Alive	5	14	4	No
743	Female	No	4900	41	> 36	3	Alive	0	2	3	Yes
744	Male	No	2580	37	> 36	17	Alive	1	17	8	Yes
745	Male	No	3240	39	> 36	4	Alive	3	6	1	No
746	Male	No	1950	37	> 36	13	Alive	0	12	5	Yes
747	Male	No	4000	40	> 36	2	Alive	0	1	5	Yes
748	Male	No	2070	37	> 36	7	Alive	2	8	2	No
749	Male	No	3270	39	> 36	5	Alive	1	5	4	No
750	Male	No	3105	41	> 36	29	Alive	0	28	3	Yes
751	Female	No	910	25	< 28	104	Alive	0	103	19	Yes
752	Female	No	3140	39	> 36	7	Alive	0	6	2	No
753	Male	Yes	1430	32	[32 - 36]	45	Alive	0	44	9	Yes
754	Male	Yes	2035	32	[32 - 36]	31	Alive	0	30	6	Yes
755	Female	No	3200	38	> 36	5	Alive	0	4	1	No
756	Female	No	3030	38	> 36	7	Alive	6	12	1	No
757	Male	No	920	28	[28 - 31]	68	Alive	0	67	13	Yes
758	Male	No	1735	38	> 36	21	Alive	0	20	3	No
759	Female	No	3280	36	[32 - 36]	14	Alive	10	23	3	No
760	Female	No	3060	41	> 36	7	Alive	2	8	4	No
761	Male	No	930	27	< 28	71	Alive	0	70	11	Yes
762	Male	No	2040	36	[32 - 36]	9	Alive	0	8	1	No
763	Female	No	1920	36	[32 - 36]	9	Alive	0	8	1	No
764	Male	No	3385	39	> 36	1	Alive	1	1	4	Yes
765	Male	No	3300	36	[32 - 36]	3	Alive	0	2	1	No
766	Female	Yes	2380	36	[32 - 36]	2	Alive	1	2	2	Yes
767	Female	No	2430	35	[32 - 36]	13	Alive	0	12	5	Yes
768	Male	Yes	2350	35	[32 - 36]	13	Alive	0	12	4	Yes
769	Female	No	1800	36	[32 - 36]	25	Alive	1	25	5	Yes
770	Female	No	910	28	[28 - 31]	62	Alive	1	62	8	Yes
771	Female	No	1735	37	> 36	57	Alive	0	56	7	Yes
772	Male	No	4640	38	> 36	5	Alive	0	4	3	Yes
773	Male	No	750	24	< 28	120	Alive	0	119	24	Yes
774	Male	No	2820	37	> 36	8	Alive	7	14	2	No
775	Male	No	2660	34	[32 - 36]	15	Alive	0	14	5	Yes
776	Male	No	1340	28	[28 - 31]	66	Alive	0	65	7	Yes
777	Female	No	2980	39	> 36	5	Alive	0	4	3	Yes
778	Male	No	3270	39	> 36	8	Alive	0	7	4	Yes
779	Female	No	2300	37	> 36	5	Alive	9	13	1	No
780	Male	No	2600	37	> 36	8	Alive	9	16	3	Yes
781	Male	No	3210	39	> 36	23	Alive	1	23	2	No
782	Female	No	3790	41	> 36	5	Alive	0	4	3	Yes
783	Female	No	740	30	[28 - 31]	75	Alive	0	74	23	Yes
784	Male	No	3276	40	> 36	10	Alive	0	9	4	Yes
785	Male	No	3150	41	> 36	10	Alive	0	9	8	Yes
786	Male	No	2650	36	[32 - 36]	4	Alive	1	4	5	Yes
787	Female	No	3160	40	> 36	4	Alive	4	7	2	No
788	Female	No	1440	31	[28 - 31]	43	Alive	0	42	8	Yes
789	Male	No	3600	36	[32 - 36]	8	Alive	0	7	5	Yes
790	Male	No	3700	37	> 36	2	Alive	0	1	1	No
791	Female	No	1600	34	[32 - 36]	20	Alive	3	22	6	Yes
792	Male	No	2510	36	[32 - 36]	13	Alive	0	12	3	Yes
793	Female	No	2760	36	[32 - 36]	13	Alive	0	12	3	Yes
794	Female	No	2300	36	[32 - 36]	13	Alive	0	12	3	Yes
795	Male	No	2865	41	> 36	10	Alive	0	9	3	Yes
796	Female	No	2360	36	[32 - 36]	14	Alive	0	13	5	Yes
797	Female	No	2160	39	> 36	7	Alive	0	6	4	Yes
798	Male	No	1150	30	[28 - 31]	28	Alive	0	27	10	Yes
799	Male	No	1490	30	[28 - 31]	67	Alive	0	66	8	Yes
800	Female	Yes	1775	31	[28 - 31]	14	Alive	0	13	11	Yes
801	Male	Yes	1890	31	[28 - 31]	20	Alive	0	19	9	Yes
802	Female	No	2490	35	[32 - 36]	10	Alive	0	9	2	No
803	Female	No	4100	39	> 36	20	Alive	1	20	8	Yes
804	Female	No	2360	36	[32 - 36]	12	Alive	0	11	6	Yes
805	Female	Yes	2325	36	[32 - 36]	8	Alive	0	7	3	Yes
806	Female	Yes	2385	36	[32 - 36]	8	Alive	0	7	3	Yes
807	Female	No	850	28	[28 - 31]	7	Alive	0	6	10	Yes
808	Female	No	3730	41	> 36	6	Alive	1	6	3	No
809	Female	No	2230	37	> 36	1	Alive	1	1	3	Yes
810	Male	No	3810	38	> 36	6	Alive	1	6	1	No
811	Female	No	3270	40	> 36	5	Alive	0	4	2	No
812	Male	No	3920	39	> 36	3	Alive	19	21	1	No
813	Female	No	3240	39	> 36	4	Alive	0	3	2	No
814	Female	No	1340	32	[32 - 36]	43	Alive	0	42	10	Yes
815	Female	No	3160	34	[32 - 36]	12	Alive	0	11	5	Yes
816	Male	No	1800	37	> 36	12	Alive	0	11	4	Yes
817	Female	No	1550	34	[32 - 36]	34	Alive	0	33	7	Yes
818	Female	No	3600	39	> 36	11	Alive	20	30	4	Yes
819	Male	No	2170	33	[32 - 36]	6	Alive	0	5	8	Yes
820	Female	No	2550	40	> 36	12	Alive	0	11	5	Yes
821	Female	Yes	1345	28	[28 - 31]	43	Alive	0	42	15	Yes
822	Male	Yes	1230	28	[28 - 31]	45	Alive	0	44	8	Yes
823	Male	No	3550	39	> 36	4	Alive	0	3	4	Yes
824	Female	No	3310	38	> 36	7	Alive	1	7	4	Yes
825	Male	No	2550	34	[32 - 36]	2	Alive	1	2	4	Yes
826	Male	No	1895	32	[32 - 36]	10	Alive	0	9	8	Yes
827	Female	No	3600	40	> 36	1	Alive	0	0	4	Yes
828	Female	No	2730	38	> 36	1	Alive	17	17	1	No
829	Male	No	1000	31	[28 - 31]	39	Alive	0	38	8	Yes
830	Male	No	2650	39	> 36	4	Alive	1	4	2	No
831	Male	No	3920	39	> 36	15	Alive	1	15	11	Yes
832	Female	No	3670	39	> 36	9	Alive	5	13	2	No
833	Female	No	3000	39	> 36	5	Alive	1	5	2	No
834	Female	No	3890	40	> 36	5	Alive	3	7	1	No
835	Female	No	2250	38	> 36	30	Alive	0	29	6	Yes
836	Female	No	4770	37	> 36	9	Alive	12	20	2	Yes
837	Female	No	1990	35	[32 - 36]	12	Alive	0	11	5	Yes
838	Male	No	2180	39	> 36	6	Alive	3	8	2	No
839	Female	No	2110	36	[32 - 36]	37	Alive	0	36	4	Yes
840	Female	No	2110	35	[32 - 36]	17	Alive	0	16	4	Yes
841	Female	Yes	1540	35	[32 - 36]	20	Alive	0	19	5	Yes
842	Female	Yes	2020	35	[32 - 36]	20	Alive	0	19	7	Yes
843	Female	No	1100	30	[28 - 31]	39	Alive	0	38	12	Yes
844	Female	No	3410	38	> 36	33	Alive	6	38	3	No
845	Female	No	3440	37	> 36	34	Alive	1	34	14	Yes
846	Male	No	2970	39	> 36	1	Alive	0	0	3	Yes
847	Male	No	1570	33	[32 - 36]	39	Alive	0	38	6	Yes
848	Female	No	3070	41	> 36	4	Alive	0	3	4	Yes
849	Male	No	2420	35	[32 - 36]	4	Alive	0	3	9	Yes
850	Male	No	3545	41	> 36	13	Alive	23	35	4	Yes
851	Female	No	1940	33	[32 - 36]	37	Alive	0	36	9	Yes
852	Male	No	1130	28	[28 - 31]	37	Alive	0	36	9	Yes
853	Male	No	3475	41	> 36	14	Alive	3	16	6	Yes
854	Male	No	1650	32	[32 - 36]	25	Alive	0	24	8	Yes
855	Male	No	1940	32	[32 - 36]	53	Alive	0	52	6	Yes
856	Female	No	1530	34	[32 - 36]	26	Alive	0	25	10	Yes
857	Male	No	2110	35	[32 - 36]	20	Alive	0	19	7	Yes
858	Female	No	3600	39	> 36	12	Alive	0	11	4	Yes
859	Female	No	2580	35	[32 - 36]	33	Alive	0	32	4	Yes
860	Male	No	3446	41	> 36	11	Alive	11	21	5	No
861	Female	No	1645	31	[28 - 31]	16	Alive	0	15	10	Yes
862	Male	No	3380	38	> 36	21	Alive	3	23	4	No
863	Male	No	2630	36	[32 - 36]	2	Alive	0	1	3	Yes
864	Male	No	4670	41	> 36	5	Alive	3	7	6	No
865	Male	No	3300	41	> 36	2	Alive	0	1	1	No
866	Male	No	1460	29	[28 - 31]	28	Alive	0	27	7	Yes
867	Female	No	3900	41	> 36	9	Alive	0	8	5	No
868	Female	No	4310	39	> 36	2	Alive	0	1	1	No
869	Male	No	2420	35	[32 - 36]	2	Alive	1	2	1	No
870	Male	No	2210	33	[32 - 36]	8	Alive	0	7	3	Yes
871	Male	No	1840	35	[32 - 36]	5	Alive	0	4	3	Yes
872	Female	No	2070	35	[32 - 36]	30	Alive	0	29	8	Yes
873	Male	No	2250	36	[32 - 36]	17	Alive	0	16	3	No
874	Male	No	1050	29	[28 - 31]	72	Alive	0	71	13	Yes
875	Male	Yes	780	29	[28 - 31]	72	Alive	0	71	9	Yes
876	Female	No	2923	39	> 36	4	Alive	0	3	1	No
877	Male	No	2170	34	[32 - 36]	16	Alive	4	19	8	Yes
878	Female	Yes	1500	34	[32 - 36]	27	Alive	9	35	4	Yes
879	Male	No	2100	34	[32 - 36]	27	Alive	9	35	7	Yes
880	Male	No	1240	36	[32 - 36]	15	Alive	0	14	5	Yes
881	Female	No	2610	36	[32 - 36]	15	Alive	0	14	4	Yes
882	Female	No	2770	35	[32 - 36]	15	Alive	0	14	4	Yes
883	Male	No	1750	32	[32 - 36]	15	Alive	0	14	8	Yes
884	Female	No	1650	34	[32 - 36]	21	Alive	0	20	4	Yes
885	Male	No	2920	34	[32 - 36]	27	Alive	0	26	11	Yes
886	Male	No	2080	34	[32 - 36]	22	Alive	0	21	6	Yes
887	Female	No	3250	38	> 36	6	Alive	0	5	2	No
888	Male	No	1700	35	[32 - 36]	29	Alive	0	28	6	Yes
889	Female	No	1730	31	[28 - 31]	39	Alive	0	38	6	Yes
890	Male	No	3940	39	> 36	5	Alive	0	4	2	No
891	Female	No	2150	35	[32 - 36]	8	Alive	0	7	7	Yes
892	Male	No	2870	40	> 36	1	Alive	1	1	4	No
893	Female	No	2850	35	[32 - 36]	10	Alive	14	23	2	No
894	Female	No	3990	38	> 36	1	Alive	11	11	1	No
895	Female	No	550	23	< 28	2	Alive	0	1	6	Yes
896	Female	No	3200	39	> 36	22	Alive	7	28	16	Yes
897	Male	No	3690	38	> 36	4	Alive	6	9	1	No
898	Male	No	3450	38	> 36	16	Alive	4	19	2	No
899	Female	No	2600	36	[32 - 36]	19	Alive	0	18	9	Yes
900	Male	No	3760	40	> 36	3	Alive	19	21	4	No
901	Female	No	1835	32	[32 - 36]	24	Alive	0	23	10	Yes
902	Female	No	3440	35	[32 - 36]	21	Alive	0	20	6	Yes
903	Male	No	635	24	< 28	23	Alive	0	22	16	Yes
904	Male	No	3580	39	> 36	3	Alive	14	16	1	No
905	Female	No	3212	38	> 36	7	Alive	9	15	5	No
906	Male	No	3550	35	[32 - 36]	8	Alive	0	7	5	Yes
907	Female	No	2050	33	[32 - 36]	31	Alive	0	30	14	Yes
908	Female	No	3470	39	> 36	8	Alive	1	8	4	No
909	Male	No	2680	39	> 36	41	Alive	0	40	16	Yes
910	Female	No	3820	40	> 36	2	Alive	4	5	3	No
911	Female	No	3300	41	> 36	20	Alive	0	19	12	Yes
912	Male	No	690	23	< 28	3	Alive	0	2	9	Yes
913	Female	No	3040	36	[32 - 36]	13	Alive	0	12	2	No
914	Male	No	2860	37	> 36	7	Alive	2	8	3	Yes
915	Male	No	2150	34	[32 - 36]	15	Alive	0	14	3	Yes
916	Male	Yes	2200	35	[32 - 36]	11	Alive	0	10	3	Yes
917	Female	Yes	1665	35	[32 - 36]	11	Alive	0	10	4	Yes
918	Male	No	2650	34	[32 - 36]	17	Alive	0	16	5	Yes
919	Male	No	3725	39	> 36	4	Alive	22	25	3	Yes
920	Male	No	3450	39	> 36	2	Alive	2	3	5	Yes
921	Male	No	1890	37	> 36	8	Alive	4	11	3	No
922	Female	No	830	25	< 28	85	Alive	0	84	20	Yes
923	Male	No	1590	32	[32 - 36]	37	Alive	0	36	9	Yes
924	Male	No	3340	38	> 36	10	Alive	14	23	4	No
925	Male	No	940	28	[28 - 31]	41	Alive	0	40	9	Yes
926	Male	No	780	25	< 28	103	Alive	0	102	15	Yes
927	Male	No	2370	35	[32 - 36]	30	Alive	0	29	7	Yes
928	Female	No	2410	37	> 36	69	Alive	1	69	12	Yes
929	Male	No	3230	38	> 36	29	Alive	1	29	5	Yes
930	Male	No	2400	34	[32 - 36]	7	Alive	0	6	5	Yes
931	Male	No	3340	38	> 36	2	Alive	0	1	4	Yes
932	Female	No	3430	39	> 36	2	Alive	23	24	2	No
933	Male	No	2385	34	[32 - 36]	16	Alive	0	15	7	Yes
934	Male	No	3020	35	[32 - 36]	13	Alive	0	12	3	Yes
935	Female	No	3540	38	> 36	5	Alive	19	23	2	Yes
936	Female	No	3250	37	> 36	3	Alive	0	2	3	No
937	Male	No	3020	38	> 36	6	Alive	11	16	1	No
938	Male	No	780	26	< 28	74	Alive	0	73	16	Yes
939	Male	No	2620	38	> 36	9	Alive	0	8	2	No
940	Male	No	1744	33	[32 - 36]	78	Alive	0	77	10	Yes
941	Female	No	3160	39	> 36	3	Alive	22	24	1	No
942	Female	No	3040	39	> 36	8	Alive	14	21	1	No
943	Female	No	3200	40	> 36	6	Alive	18	23	2	Yes
944	Female	Yes	1465	31	[28 - 31]	45	Alive	0	44	11	Yes
945	Female	Yes	1245	31	[28 - 31]	45	Alive	0	44	8	Yes
946	Female	No	2410	34	[32 - 36]	15	Alive	0	14	4	Yes
947	Female	No	1940	37	> 36	9	Alive	0	8	2	No
948	Male	No	1726	34	[32 - 36]	20	Alive	0	19	7	Yes
949	Female	No	2040	34	[32 - 36]	20	Alive	0	19	8	Yes
950	Male	No	1470	33	[32 - 36]	30	Alive	0	29	6	Yes
951	Female	No	3600	41	> 36	4	Alive	0	3	3	Yes
952	Male	No	2830	41	> 36	9	Alive	1	9	2	Yes
953	Female	No	4150	40	> 36	3	Alive	18	20	1	No
954	Female	No	2240	34	[32 - 36]	6	Alive	0	5	5	Yes
955	Female	Yes	1455	32	[32 - 36]	61	Alive	0	60	13	Yes
956	Female	No	1385	32	[32 - 36]	61	Alive	0	60	13	Yes
957	Female	No	2175	35	[32 - 36]	11	Alive	0	10	3	Yes
958	Male	No	3370	41	> 36	9	Alive	0	8	8	Yes
959	Male	No	3670	40	> 36	11	Alive	0	10	3	No
960	Male	No	2780	37	> 36	5	Alive	0	4	1	No
961	Female	No	2950	38	> 36	8	Alive	5	12	3	No
962	Female	No	3460	39	> 36	16	Alive	0	15	4	Yes
963	Male	No	2440	34	[32 - 36]	28	Alive	0	27	6	Yes
964	Female	No	1990	35	[32 - 36]	9	Alive	0	8	4	Yes
965	Female	No	1075	28	[28 - 31]	61	Alive	0	60	11	Yes
966	Male	No	2470	35	[32 - 36]	22	Alive	0	21	5	Yes
967	Female	No	1345	34	[32 - 36]	28	Alive	0	27	5	Yes
968	Female	No	2500	37	> 36	14	Alive	0	13	4	Yes
969	Male	No	2080	33	[32 - 36]	25	Alive	0	24	8	Yes
970	Male	No	2550	34	[32 - 36]	32	Alive	0	31	8	Yes
971	Female	No	1575	33	[32 - 36]	17	Alive	0	16	7	Yes
972	Female	No	1565	35	[32 - 36]	14	Alive	0	13	7	Yes
973	Female	No	3170	39	> 36	7	Alive	0	6	7	Yes
974	Female	Yes	1600	34	[32 - 36]	19	Alive	0	18	5	Yes
975	Male	Yes	1980	34	[32 - 36]	19	Alive	0	18	6	Yes
976	Male	No	2030	30	[28 - 31]	44	Alive	0	43	13	Yes
977	Male	No	2470	36	[32 - 36]	12	Alive	26	37	5	Yes
978	Male	No	2590	35	[32 - 36]	20	Alive	12	31	5	Yes
979	Male	No	2765	37	> 36	19	Alive	1	19	8	Yes
980	Male	No	3260	41	> 36	4	Alive	0	3	2	No
981	Female	No	2380	39	> 36	8	Alive	1	8	5	Yes
982	Female	No	3750	41	> 36	21	Alive	0	20	11	Yes
983	Male	No	3260	41	> 36	3	Alive	0	2	6	Yes
984	Male	No	4240	40	> 36	36	Alive	0	35	15	Yes
985	Male	No	1900	31	[28 - 31]	36	Alive	0	35	9	Yes
986	Male	No	2620	35	[32 - 36]	15	Alive	0	14	6	Yes
987	Female	No	1580	34	[32 - 36]	13	Alive	7	19	3	Yes
988	Male	Yes	1665	32	[32 - 36]	60	Alive	0	59	9	Yes
989	Male	Yes	1830	32	[32 - 36]	60	Alive	0	59	13	Yes
990	Male	No	1380	33	[32 - 36]	30	Alive	0	29	7	Yes
991	Female	No	1170	28	[28 - 31]	38	Alive	0	37	11	Yes
992	Female	No	1770	31	[28 - 31]	31	Alive	0	30	6	Yes
993	Male	No	3110	41	> 36	1	Alive	7	7	1	No
994	Male	No	2550	35	[32 - 36]	7	Alive	0	6	6	Yes
995	Female	No	3910	41	> 36	4	Alive	1	4	1	No
996	Female	No	3290	41	> 36	11	Alive	2	12	3	No
997	Female	No	2500	35	[32 - 36]	95	Alive	0	94	15	Yes
998	Male	Yes	1400	32	[32 - 36]	7	Alive	0	6	5	Yes
999	Male	No	1380	32	[32 - 36]	7	Alive	0	6	6	Yes
1000	Female	No	2500	34	[32 - 36]	11	Alive	0	10	5	Yes
1001	Male	No	2050	37	> 36	6	Alive	15	20	5	Yes
1002	Male	No	3110	40	> 36	7	Alive	7	13	1	No
1003	Female	No	2650	38	> 36	3	Alive	1	3	3	Yes
1004	Male	No	3220	41	> 36	5	Alive	2	6	1	No
1005	Male	No	3880	39	> 36	25	Alive	0	24	3	Yes
1006	Male	No	1180	30	[28 - 31]	39	Alive	0	38	10	Yes
1007	Female	No	1730	32	[32 - 36]	11	Alive	4	14	4	Yes
1008	Male	Yes	1830	32	[32 - 36]	9	Alive	4	12	4	Yes
1009	Female	Yes	2420	34	[32 - 36]	6	Alive	0	5	5	Yes
1010	Male	No	2250	34	[32 - 36]	6	Alive	0	5	5	Yes
1011	Female	No	2360	36	[32 - 36]	16	Alive	0	15	5	Yes
1012	Female	No	1070	30	[28 - 31]	41	Alive	1	41	7	Yes
1013	Female	No	1260	32	[32 - 36]	1	Alive	0	0	3	Yes
1014	Male	No	870	26	< 28	57	Alive	0	56	14	Yes
1015	Male	No	2400	35	[32 - 36]	12	Alive	0	11	5	Yes
1016	Male	No	3440	38	> 36	6	Alive	3	8	11	Yes
1017	Male	Yes	2380	33	[32 - 36]	3	Alive	0	2	4	Yes
1018	Male	No	2140	33	[32 - 36]	3	Alive	0	2	5	Yes
1019	Male	No	3430	38	> 36	1	Alive	0	0	2	No
1020	Male	Yes	1480	30	[28 - 31]	34	Alive	8	41	5	Yes
1021	Female	Yes	1450	30	[28 - 31]	34	Alive	8	41	5	Yes
1022	Female	No	1040	27	< 28	28	Alive	0	27	11	Yes
1023	Male	No	3730	35	[32 - 36]	11	Alive	0	10	4	Yes
1024	Male	No	1450	29	[28 - 31]	37	Alive	0	36	9	Yes
1025	Female	No	1800	36	[32 - 36]	12	Alive	0	11	6	Yes
1026	Female	No	3560	40	> 36	1	Alive	0	0	3	Yes
1027	Female	No	3010	37	> 36	3	Alive	0	2	5	Yes
1028	Male	No	2160	38	> 36	21	Alive	0	20	5	Yes
1029	Male	No	3550	40	> 36	7	Alive	2	8	3	No
1030	Female	No	3180	40	> 36	13	Alive	0	12	6	Yes
1031	Female	No	1910	35	[32 - 36]	5	Alive	0	4	2	No
1032	Female	No	840	27	< 28	80	Alive	0	79	12	Yes
1033	Female	No	2520	34	[32 - 36]	16	Alive	0	15	4	Yes
1034	Male	No	2330	35	[32 - 36]	25	Alive	0	24	6	Yes
1035	Female	Yes	2435	35	[32 - 36]	25	Alive	0	24	6	Yes
1036	Male	No	3580	41	> 36	7	Alive	12	18	1	No
1037	Female	Yes	680	26	< 28	158	Alive	0	157	22	Yes
1038	Female	Yes	470	26	< 28	157	Alive	1	157	25	Yes
1039	Female	No	1240	34	[32 - 36]	1	Alive	1	1	2	Yes
1040	Female	No	3830	40	> 36	8	Alive	1	8	5	No
1041	Female	No	1045	31	[28 - 31]	43	Alive	0	42	8	Yes
1042	Male	No	3180	40	> 36	3	Alive	26	28	4	No
1043	Female	No	2296	34	[32 - 36]	16	Alive	0	15	5	Yes
1044	Female	No	1690	35	[32 - 36]	9	Alive	0	8	5	Yes
1045	Female	No	3520	41	> 36	2	Alive	2	3	3	No
1046	Male	No	4710	39	> 36	10	Alive	1	10	3	No
1047	Male	No	1430	31	[28 - 31]	30	Alive	0	29	9	Yes
1048	Male	No	1280	29	[28 - 31]	20	Alive	6	25	9	Yes
1049	Female	No	2750	35	[32 - 36]	1	Alive	1	1	3	Yes
1050	Male	No	3070	38	> 36	5	Alive	0	4	3	Yes
1051	Female	Yes	920	26	< 28	106	Alive	0	105	18	Yes
1052	Female	Yes	915	26	< 28	106	Alive	0	105	23	Yes
1053	Male	No	1215	29	[28 - 31]	45	Alive	0	44	9	Yes
1054	Male	No	3030	39	> 36	2	Alive	0	1	3	Yes
1055	Male	No	3390	38	> 36	9	Alive	0	8	3	Yes
1056	Male	No	2320	37	> 36	4	Alive	7	10	1	No
1057	Male	No	2600	35	[32 - 36]	10	Alive	10	19	4	Yes
1058	Male	No	3500	40	> 36	9	Alive	10	18	4	No
1059	Female	No	2160	35	[32 - 36]	2	Alive	0	1	4	Yes
1060	Female	Yes	1800	34	[32 - 36]	12	Alive	19	30	6	Yes
1061	Male	No	2660	37	> 36	13	Alive	1	13	4	Yes
1062	Male	No	3740	39	> 36	4	Alive	7	10	2	Yes
1063	Female	No	1360	28	[28 - 31]	19	Alive	20	38	5	Yes
1064	Female	No	1620	32	[32 - 36]	33	Alive	0	32	6	Yes
1065	Female	No	2180	35	[32 - 36]	17	Alive	1	17	4	Yes
1066	Male	No	3590	41	> 36	10	Alive	22	31	6	No
1067	Male	No	2170	32	[32 - 36]	38	Alive	0	37	8	Yes
1068	Male	No	2630	37	> 36	1	Alive	0	0	1	No
1069	Female	Yes	1880	34	[32 - 36]	24	Alive	0	23	5	Yes
1070	Female	No	1815	34	[32 - 36]	24	Alive	0	23	5	Yes
1071	Female	No	2900	40	> 36	168	Alive	0	167	19	Yes
1072	Female	No	2130	33	[32 - 36]	32	Alive	0	31	6	Yes
1073	Female	No	2780	35	[32 - 36]	22	Alive	0	21	5	Yes
1074	Male	Yes	1420	30	[28 - 31]	52	Alive	0	51	11	Yes
1075	Male	No	780	27	< 28	141	Alive	0	140	34	Yes
1076	Male	No	765	27	< 28	102	Alive	0	101	33	Yes
1077	Female	No	910	25	< 28	97	Alive	0	96	17	Yes
1078	Female	No	760	24	< 28	133	Alive	0	132	26	Yes
1079	Male	No	685	26	< 28	105	Alive	1	105	22	Yes
1080	Male	No	1580	30	[28 - 31]	69	Alive	1	69	16	Yes
1081	Female	No	2670	34	[32 - 36]	74	Alive	0	73	13	Yes
1082	Male	No	1070	29	[28 - 31]	71	Alive	1	71	16	Yes
1083	Male	No	1300	29	[28 - 31]	147	Alive	0	146	21	Yes
1084	Male	No	2830	38	> 36	72	Alive	0	71	11	Yes
1085	Female	No	1500	29	[28 - 31]	67	Alive	0	66	15	Yes
1086	Female	No	1490	33	[32 - 36]	47	Alive	0	46	9	Yes
1087	Female	No	1630	33	[32 - 36]	47	Alive	0	46	9	Yes
1088	Female	No	1730	32	[32 - 36]	49	Alive	0	48	7	Yes
1089	Female	No	690	30	[28 - 31]	81	Alive	0	80	19	Yes
1090	Female	No	850	26	< 28	95	Alive	0	94	19	Yes
1091	Male	No	790	29	[28 - 31]	58	Alive	0	57	15	Yes
1092	Male	No	1350	29	[28 - 31]	57	Alive	0	56	16	Yes
1093	Female	No	1450	30	[28 - 31]	51	Alive	0	50	15	Yes
1094	Female	No	780	29	[28 - 31]	98	Alive	0	97	13	Yes
1095	Female	No	1576	32	[32 - 36]	30	Alive	0	29	12	Yes
1096	Female	No	1000	27	< 28	112	Alive	0	111	19	Yes
1097	Male	No	3600	36	[32 - 36]	23	Alive	1	23	3	Yes
1098	Male	No	760	26	< 28	42	Alive	0	41	13	Yes
1099	Female	No	1018	28	[28 - 31]	64	Alive	0	63	12	Yes
1100	Female	No	2110	34	[32 - 36]	23	Alive	0	22	7	Yes
1101	Male	No	1850	35	[32 - 36]	17	Alive	0	16	6	Yes
1102	Female	No	2260	35	[32 - 36]	17	Alive	0	16	5	No
1103	Male	No	1925	32	[32 - 36]	29	Alive	0	28	9	Yes
1104	Male	No	1555	32	[32 - 36]	29	Alive	0	28	8	Yes
1105	Male	No	1470	34	[32 - 36]	41	Alive	0	40	10	Yes
1106	Male	No	1300	32	[32 - 36]	35	Alive	0	34	8	Yes
1107	Female	No	2830	39	> 36	7	Alive	11	17	2	No
1108	Male	No	4005	40	> 36	8	Alive	0	7	5	No
1109	Male	No	3175	37	> 36	11	Alive	0	10	4	Yes
1110	Male	No	2550	36	[32 - 36]	6	Alive	0	5	5	No
1111	Female	No	3220	40	> 36	7	Alive	0	6	1	No
1112	Male	No	3930	39	> 36	6	Alive	14	19	3	No
1113	Male	No	3175	39	> 36	13	Alive	1	13	2	No
1114	Female	No	3080	42	> 36	11	Alive	0	10	6	Yes
1115	Male	No	3005	36	[32 - 36]	5	Alive	4	8	2	No
1116	Male	No	4030	41	> 36	9	Alive	0	8	5	No
1117	Male	No	2560	35	[32 - 36]	12	Alive	0	11	5	No
1118	Male	No	3440	41	> 36	2	Alive	0	1	5	No
1119	Male	No	3320	39	> 36	2	Alive	18	19	2	Yes
1120	Male	No	1580	32	[32 - 36]	33	Alive	0	32	8	Yes
1121	Female	No	2695	39	> 36	8	Alive	0	7	2	No
1122	Female	No	2960	40	> 36	5	Alive	28	32	1	No
1123	Female	No	2010	33	[32 - 36]	22	Alive	0	21	7	Yes
1124	Male	No	2460	34	[32 - 36]	35	Alive	0	34	9	Yes
1125	Female	No	3130	38	> 36	2	Alive	2	3	1	No
1126	Male	No	3905	39	> 36	13	Alive	0	12	6	No
1127	Male	No	2740	39	> 36	5	Alive	1	5	5	No
1128	Female	No	2275	40	> 36	5	Alive	0	4	5	No
1129	Male	No	3235	40	> 36	11	Alive	5	15	1	No
1130	Male	No	1280	32	[32 - 36]	62	Alive	0	61	15	Yes
1131	Male	No	4080	40	> 36	4	Alive	1	4	3	No
1132	Male	Yes	1300	32	[32 - 36]	61	Alive	1	61	15	Yes
1133	Male	Yes	1410	32	[32 - 36]	61	Alive	1	61	14	Yes
1134	Male	No	2570	35	[32 - 36]	7	Alive	0	6	4	No
1135	Male	No	3780	39	> 36	2	Alive	0	1	4	No
1136	Male	No	3170	39	> 36	2	Alive	0	1	2	No
1137	Male	No	650	30	[28 - 31]	72	Alive	0	71	11	Yes
1138	Male	No	3840	41	> 36	10	Alive	0	9	7	Yes
1139	Male	No	3030	40	> 36	2	Alive	0	1	5	No
1140	Female	No	3490	41	> 36	5	Alive	1	5	5	No
1141	Male	No	3570	42	> 36	5	Alive	1	5	3	No
1142	Female	No	2400	34	[32 - 36]	19	Alive	0	18	5	No
1143	Female	No	2200	36	[32 - 36]	7	Alive	0	6	2	No
1144	Female	No	3055	39	> 36	4	Alive	0	3	3	No
1145	Male	No	3430	40	> 36	4	Alive	1	4	5	No
1146	Male	No	3340	38	> 36	1	Alive	1	1	2	No
1147	Male	No	3380	40	> 36	2	Alive	0	1	2	No
1148	Male	No	1000	28	[28 - 31]	36	Alive	1	36	12	Yes
1149	Male	No	1516	31	[28 - 31]	54	Alive	1	54	14	Yes
1150	Male	No	4500	42	> 36	1	Alive	0	0	5	No
1151	Male	No	2300	37	> 36	31	Alive	1	31	9	Yes
1152	Female	No	3015	39	> 36	2	Alive	1	2	7	No
1153	Female	No	1678	31	[28 - 31]	45	Alive	0	44	8	Yes
1154	Male	No	3655	39	> 36	5	Alive	13	17	4	No
1155	Male	No	4270	41	> 36	6	Alive	1	6	2	No
1156	Female	No	1735	34	[32 - 36]	15	Alive	0	14	4	Yes
1157	Female	No	2595	34	[32 - 36]	15	Alive	0	14	4	Yes
1158	Male	No	4395	39	> 36	3	Alive	0	2	3	Yes
1159	Male	No	2840	37	> 36	3	Alive	7	9	1	No
1160	Male	No	3800	39	> 36	3	Alive	0	2	1	No
1161	Male	No	2446	38	> 36	16	Alive	1	16	3	Yes
1162	Male	No	2290	35	[32 - 36]	19	Alive	0	18	6	Yes
1163	Male	No	2800	35	[32 - 36]	19	Alive	0	18	6	Yes
1164	Female	No	3150	39	> 36	5	Alive	2	6	2	No
1165	Female	No	2670	36	[32 - 36]	16	Alive	0	15	2	No
1166	Female	No	2870	36	[32 - 36]	15	Alive	0	14	6	Yes
1167	Male	No	4080	41	> 36	2	Alive	1	2	2	No
1168	Male	No	1730	31	[28 - 31]	14	Alive	0	13	7	Yes
1169	Male	No	2485	38	> 36	3	Alive	0	2	3	No
1170	Male	No	3380	38	> 36	3	Alive	0	2	4	Yes
1171	Male	No	2670	35	[32 - 36]	12	Alive	0	11	5	No
1172	Male	No	2660	38	> 36	8	Alive	21	28	2	Yes
1173	Female	No	1395	29	[28 - 31]	75	Alive	0	74	15	Yes
1174	Male	No	3000	40	> 36	1	Deceased	17	17	8	Yes
1175	Female	No	2350	35	[32 - 36]	11	Alive	0	10	2	No
1176	Male	No	2380	39	> 36	42	Alive	4	45	3	Yes
1177	Male	No	3310	41	> 36	2	Alive	3	4	2	No
1178	Female	No	2670	36	[32 - 36]	3	Alive	1	3	3	No
1179	Male	No	4170	42	> 36	3	Alive	1	3	4	No
1180	Male	Yes	2820	38	> 36	3	Alive	0	2	4	No
1181	Male	Yes	2520	38	> 36	2	Alive	0	1	4	No
1182	Female	No	2400	36	[32 - 36]	4	Alive	2	5	2	No
1183	Male	No	1454	28	[28 - 31]	54	Alive	1	54	20	Yes
1184	Female	Yes	1595	34	[32 - 36]	13	Alive	0	12	2	No
1185	Male	No	1255	34	[32 - 36]	13	Alive	0	12	2	No
1186	Female	No	2665	38	> 36	4	Alive	3	6	2	No
1187	Female	No	960	26	< 28	52	Alive	1	52	16	Yes
1188	Male	No	3280	39	> 36	7	Alive	0	6	3	No
1189	Male	No	3180	39	> 36	5	Alive	1	5	4	No
1190	Male	No	3520	38	> 36	13	Alive	10	22	4	No
1191	Female	No	930	29	[28 - 31]	40	Alive	0	39	10	Yes
1192	Male	No	4115	40	> 36	1	Alive	0	0	6	No
1193	Female	No	3310	41	> 36	6	Alive	0	5	2	No
1194	Male	No	3030	36	[32 - 36]	4	Alive	3	6	4	Yes
1195	Male	No	1250	29	[28 - 31]	74	Alive	0	73	19	Yes
1196	Male	No	1745	31	[28 - 31]	61	Alive	0	60	13	Yes
1197	Male	No	3100	37	> 36	3	Alive	0	2	3	No
1198	Female	No	2990	39	> 36	40	Alive	0	39	5	Yes
1199	Female	No	1880	37	> 36	12	Alive	0	11	2	No
1200	Female	No	3205	38	> 36	8	Alive	0	7	3	No
1201	Female	No	2725	39	> 36	10	Alive	1	10	2	No
1202	Male	No	2700	40	> 36	8	Alive	0	7	5	Yes
1203	Male	No	3020	37	> 36	3	Alive	0	2	2	No
1204	Male	No	1845	31	[28 - 31]	14	Alive	0	13	5	No
1205	Female	No	3070	39	> 36	2	Alive	0	1	2	No
1206	Female	No	2720	41	> 36	12	Alive	0	11	2	No
1207	Male	No	3340	39	> 36	18	Alive	5	22	2	No
1208	Male	No	2625	38	> 36	12	Alive	1	12	2	No
1209	Female	No	2540	38	> 36	5	Alive	23	27	2	No
1210	Female	No	3635	38	> 36	3	Alive	1	3	2	No
1211	Male	No	3650	40	> 36	3	Alive	0	2	5	No
1212	Female	No	1950	31	[28 - 31]	15	Alive	0	14	9	Yes
1213	Female	No	1850	31	[28 - 31]	15	Alive	0	14	9	Yes
1214	Male	No	3740	38	> 36	4	Alive	3	6	3	No
1215	Female	No	1400	30	[28 - 31]	14	Alive	0	13	11	Yes
1216	Female	No	3475	42	> 36	1	Alive	0	0	4	No
1217	Male	No	1895	36	[32 - 36]	10	Alive	0	9	3	No
1218	Female	No	1925	36	[32 - 36]	10	Alive	0	9	3	No
1219	Male	No	2835	40	> 36	18	Alive	1	18	6	Yes
1220	Male	No	3285	41	> 36	4	Alive	1	4	2	No
1221	Male	No	3100	41	> 36	1	Alive	0	0	2	No
1222	Female	No	3110	41	> 36	4	Alive	0	3	5	No
1223	Male	Yes	1735	35	[32 - 36]	14	Alive	0	13	4	Yes
1224	Male	Yes	2520	35	[32 - 36]	14	Alive	0	13	3	No
1225	Female	No	3070	40	> 36	2	Alive	0	1	2	No
1226	Female	No	3480	39	> 36	3	Alive	0	2	2	No
1227	Male	No	1800	32	[32 - 36]	13	Alive	0	12	5	No
1228	Male	Yes	1820	36	[32 - 36]	16	Alive	0	15	3	No
1229	Male	No	3735	40	> 36	4	Alive	0	3	4	No
1230	Female	Yes	1100	28	[28 - 31]	44	Alive	0	43	9	Yes
1231	Female	Yes	1025	28	[28 - 31]	44	Alive	0	43	9	Yes
1232	Male	No	2840	35	[32 - 36]	11	Alive	0	10	2	No
1233	Male	No	3255	38	> 36	4	Alive	3	6	2	No
1234	Male	No	3060	39	> 36	2	Alive	0	1	2	No
1235	Male	No	3610	42	> 36	8	Alive	0	7	4	No
1236	Female	No	3110	38	> 36	2	Alive	5	6	3	No
1237	Male	No	2080	38	> 36	9	Alive	0	8	2	No
1238	Female	No	690	26	< 28	30	Alive	0	29	22	Yes
1239	Male	No	1550	32	[32 - 36]	16	Alive	1	16	9	Yes
1240	Female	No	2610	39	> 36	6	Alive	0	5	2	No
1241	Female	No	3640	40	> 36	1	Alive	0	0	3	No
1242	Female	No	2350	40	> 36	2	Alive	0	1	3	No
1243	Female	No	4040	41	> 36	7	Alive	0	6	4	No
1244	Male	No	3270	38	> 36	2	Alive	0	1	2	No
1245	Male	No	3310	35	[32 - 36]	3	Alive	0	2	1	No
1246	Male	No	3340	37	> 36	2	Alive	0	1	4	No
1247	Male	No	1320	31	[28 - 31]	55	Alive	0	54	15	Yes
1248	Male	Yes	1520	31	[28 - 31]	49	Alive	0	48	13	Yes
1249	Female	Yes	1460	32	[32 - 36]	13	Alive	0	12	7	Yes
1250	Male	Yes	1500	32	[32 - 36]	13	Alive	0	12	5	No
1251	Male	No	3715	40	> 36	5	Alive	0	4	2	No
1252	Male	No	3600	40	> 36	4	Alive	0	3	5	Yes
1253	Female	No	2985	39	> 36	7	Alive	3	9	2	No
1254	Female	No	4100	41	> 36	2	Alive	1	2	2	No
1255	Female	No	3080	37	> 36	11	Alive	0	10	5	Yes
1256	Male	No	3570	37	> 36	5	Alive	0	4	4	Yes
1257	Male	No	2630	39	> 36	2	Alive	2	3	2	No
1258	Female	No	3640	41	> 36	8	Alive	3	10	2	No
1259	Female	No	2750	38	> 36	7	Alive	0	6	3	Yes
1260	Male	No	3335	40	> 36	4	Alive	0	3	5	Yes
1261	Male	No	4080	41	> 36	22	Alive	2	23	6	Yes
1262	Male	No	2802	36	[32 - 36]	11	Alive	0	10	6	Yes
1263	Female	No	2530	36	[32 - 36]	11	Alive	0	10	5	No
1264	Female	No	2800	40	> 36	3	Alive	0	2	2	No
1265	Male	No	3980	41	> 36	2	Alive	0	1	4	No
1266	Male	No	2770	35	[32 - 36]	8	Alive	0	7	2	No
1267	Female	No	3360	39	> 36	2	Alive	2	3	2	No
1268	Male	No	1758	31	[28 - 31]	27	Alive	0	26	8	Yes
1269	Female	No	3610	41	> 36	7	Alive	0	6	2	No
1270	Female	No	2825	38	> 36	1	Alive	0	0	4	No
1271	Female	No	2650	35	[32 - 36]	6	Alive	0	5	4	No
1272	Female	No	1380	30	[28 - 31]	69	Alive	0	68	16	Yes
1273	Female	No	2340	35	[32 - 36]	5	Alive	0	4	3	No
1274	Female	No	2750	35	[32 - 36]	5	Alive	0	4	2	No
1275	Female	No	3450	40	> 36	5	Alive	0	4	5	No
1276	Male	No	2830	39	> 36	11	Alive	0	10	4	No
1277	Female	No	3180	39	> 36	14	Alive	0	13	8	Yes
1278	Male	No	3330	39	> 36	3	Alive	7	9	3	Yes
1279	Male	No	4630	41	> 36	2	Alive	0	1	4	No
1280	Male	No	3380	38	> 36	6	Alive	1	6	3	No
1281	Female	No	3700	41	> 36	35	Alive	0	34	5	Yes
1282	Female	No	4050	42	> 36	6	Alive	3	8	2	No
1283	Male	No	2905	36	[32 - 36]	3	Alive	1	3	2	No
1284	Male	No	4390	41	> 36	4	Alive	0	3	7	Yes
1285	Female	No	2680	39	> 36	5	Alive	1	5	5	No
1286	Male	No	2475	35	[32 - 36]	11	Alive	0	10	5	No
1287	Female	No	3945	38	> 36	3	Alive	0	2	2	No
1288	Male	No	3150	41	> 36	3	Alive	3	5	2	No
1289	Male	No	3750	40	> 36	5	Alive	0	4	4	No
1290	Male	No	3800	39	> 36	2	Alive	2	3	2	No
1291	Male	No	3410	39	> 36	4	Alive	0	3	4	No
1292	Male	No	1980	38	> 36	16	Alive	1	16	2	No
1293	Female	No	858	26	< 28	60	Alive	1	60	28	Yes
1294	Female	No	4150	37	> 36	31	Alive	1	31	6	Yes
1295	Male	No	4055	41	> 36	1	Alive	1	1	2	No
1296	Male	No	4255	41	> 36	6	Alive	1	6	1	No
1297	Male	No	2850	36	[32 - 36]	11	Alive	0	10	4	No
1298	Female	No	3640	41	> 36	1	Alive	8	8	3	Yes
1299	Female	No	2670	41	> 36	5	Alive	3	7	2	No
1300	Female	No	3785	37	> 36	14	Alive	0	13	5	No
1301	Male	No	3340	41	> 36	5	Alive	0	4	4	No
1302	Male	Yes	1540	31	[28 - 31]	40	Alive	0	39	10	Yes
1303	Female	No	1150	31	[28 - 31]	51	Alive	0	50	11	Yes
1304	Female	No	1150	31	[28 - 31]	57	Alive	0	56	10	Yes
1305	Male	No	2570	35	[32 - 36]	13	Alive	0	12	7	Yes
1306	Male	No	3510	40	> 36	2	Alive	0	1	2	No
1307	Female	No	3370	39	> 36	8	Alive	0	7	5	No
1308	Male	No	2560	36	[32 - 36]	23	Alive	0	22	7	Yes
1309	Male	No	1950	36	[32 - 36]	11	Alive	0	10	3	No
1310	Male	No	1900	34	[32 - 36]	12	Alive	0	11	2	No
1311	Male	No	2860	41	> 36	5	Alive	0	4	4	No
1312	Male	No	3890	40	> 36	2	Alive	3	4	1	No
1313	Male	No	2970	40	> 36	7	Alive	1	7	4	No
1314	Female	No	1128	30	[28 - 31]	36	Alive	0	35	7	Yes
1315	Male	No	2620	33	[32 - 36]	21	Alive	0	20	7	No
1316	Female	Yes	3000	37	> 36	6	Alive	0	5	3	No
1317	Male	No	2310	37	> 36	7	Alive	0	6	10	Yes
1318	Male	No	2495	36	[32 - 36]	13	Alive	15	27	8	Yes
1319	Female	No	1650	32	[32 - 36]	35	Alive	2	36	7	Yes
1320	Male	No	2065	34	[32 - 36]	6	Alive	0	5	4	No
1321	Male	No	3640	41	> 36	4	Alive	3	6	1	No
1322	Female	No	2990	39	> 36	3	Alive	1	3	2	No
1323	Female	No	3310	40	> 36	2	Alive	1	2	2	No
1324	Male	No	2090	33	[32 - 36]	15	Alive	0	14	24	Yes
1325	Female	No	2160	34	[32 - 36]	25	Alive	0	24	6	Yes
1326	Female	No	3950	41	> 36	3	Alive	1	3	5	No
1327	Female	No	3385	39	> 36	4	Alive	5	8	1	No
1328	Female	No	3400	40	> 36	3	Deceased	0	2	3	Yes
1329	Male	Yes	1240	29	[28 - 31]	45	Alive	0	44	11	Yes
1330	Male	Yes	810	29	[28 - 31]	45	Alive	0	44	18	Yes
1331	Female	No	3480	39	> 36	2	Alive	0	1	2	No
1332	Male	No	2680	36	[32 - 36]	2	Alive	0	1	2	No
1333	Female	No	3345	39	> 36	6	Alive	18	23	11	Yes
1334	Female	No	3200	42	> 36	5	Alive	0	4	2	No
1335	Male	No	2800	39	> 36	4	Alive	1	4	2	No
1336	Female	No	1745	30	[28 - 31]	22	Alive	0	21	7	Yes
1337	Male	No	2830	36	[32 - 36]	7	Alive	0	6	2	No
1338	Female	No	2990	41	> 36	12	Alive	3	14	2	No
1339	Female	No	3090	39	> 36	3	Alive	0	2	5	No
1340	Male	Yes	1615	33	[32 - 36]	25	Alive	0	24	11	Yes
1341	Male	No	1695	33	[32 - 36]	25	Alive	0	24	10	Yes
1342	Female	Yes	2420	35	[32 - 36]	15	Alive	0	14	2	No
1343	Female	No	2000	35	[32 - 36]	15	Alive	0	14	2	No
1344	Male	No	2710	35	[32 - 36]	5	Alive	0	4	3	Yes
1345	Female	Yes	2450	37	> 36	5	Alive	0	4	2	Yes
1346	Male	No	2910	37	> 36	1	Alive	6	6	1	No
1347	Female	No	2650	34	[32 - 36]	7	Alive	0	6	6	Yes
1348	Male	Yes	1710	33	[32 - 36]	39	Alive	0	38	6	Yes
1349	Female	Missing value	3190	37	> 36	2	Alive	0	1	8	Yes
1350	Female	Yes	1360	33	[32 - 36]	39	Alive	0	38	9	Yes
1351	Female	No	2650	36	[32 - 36]	11	Alive	0	10	6	Yes
1352	Male	No	3960	40	> 36	1	Alive	1	1	3	Yes
1353	Female	No	3305	40	> 36	3	Alive	0	2	6	Yes
1354	Female	No	2155	37	> 36	4	Alive	1	4	2	No
1355	Male	No	3035	36	[32 - 36]	8	Alive	0	7	2	No
1356	Female	No	3375	39	> 36	11	Alive	1	11	3	Yes
1357	Female	Missing value	2080	37	> 36	17	Alive	9	25	3	Yes
1358	Female	No	2020	35	[32 - 36]	12	Alive	0	11	4	Yes
1359	Female	No	3675	40	> 36	1	Alive	2	2	1	No
1360	Male	No	3486	40	> 36	5	Alive	1	5	3	No
1361	Male	Missing value	3370	40	> 36	1	Alive	0	0	3	Yes
1362	Male	No	3425	40	> 36	4	Alive	24	27	4	No
1363	Female	Missing value	2880	37	> 36	7	Alive	0	6	3	Yes
1364	Male	No	3700	40	> 36	3	Alive	3	5	3	No
1365	Female	Yes	1880	35	[32 - 36]	12	Alive	0	11	4	Yes
1366	Female	No	2230	37	> 36	5	Alive	1	5	2	No
1367	Male	Yes	2130	35	[32 - 36]	12	Alive	0	11	4	Yes
1368	Male	No	2805	38	> 36	1	Alive	0	0	2	Yes
1369	Male	Yes	2530	37	> 36	9	Alive	0	8	4	Yes
1370	Male	No	2860	36	[32 - 36]	7	Alive	2	8	2	No
1371	Female	Yes	2225	37	> 36	9	Alive	0	8	4	Yes
1372	Male	No	4570	41	> 36	7	Alive	1	7	5	No
1373	Male	No	3300	41	> 36	2	Alive	0	1	2	No
1374	Male	Missing value	3530	38	> 36	2	Alive	26	27	1	No
1375	Male	Yes	2300	35	[32 - 36]	13	Alive	0	12	6	Yes
1376	Male	Yes	2445	35	[32 - 36]	13	Alive	0	12	5	Yes
1377	Male	No	2440	39	> 36	7	Alive	1	7	2	Yes
1378	Female	Missing value	3240	41	> 36	2	Alive	2	3	4	No
1379	Male	No	2150	37	> 36	6	Alive	1	6	2	No
1380	Female	Missing value	1955	36	[32 - 36]	14	Alive	0	13	3	Yes
1381	Male	No	2980	37	> 36	3	Alive	0	2	5	Yes
1382	Male	No	1990	32	[32 - 36]	25	Alive	0	24	12	Yes
1383	Male	No	1110	29	[28 - 31]	58	Alive	0	57	14	Yes
1384	Male	No	3490	39	> 36	2	Alive	0	1	2	No
1385	Female	Missing value	2810	39	> 36	4	Alive	1	4	5	Yes
1386	Female	No	3255	40	> 36	7	Alive	1	7	5	No
1387	Male	Missing value	2000	35	[32 - 36]	9	Alive	0	8	3	Yes
1388	Male	No	1185	27	< 28	64	Alive	0	63	15	Yes
1389	Female	No	3630	39	> 36	2	Alive	25	26	4	Yes
1390	Male	No	3450	40	> 36	4	Alive	21	24	1	No
1391	Female	No	2480	35	[32 - 36]	8	Alive	0	7	3	Yes
1392	Male	No	2540	36	[32 - 36]	8	Alive	1	8	7	Yes
1393	Male	No	3840	38	> 36	1	Alive	16	16	2	No
1394	Female	No	3110	38	> 36	4	Alive	0	3	2	No
1395	Male	No	3100	40	> 36	1	Alive	0	0	5	Yes
1396	Male	No	1650	31	[28 - 31]	27	Alive	0	26	13	Yes
1397	Male	Yes	1370	31	[28 - 31]	37	Alive	0	36	7	Yes
1398	Female	No	1900	32	[32 - 36]	24	Alive	0	23	5	Yes
1399	Female	No	1624	37	> 36	7	Alive	0	6	2	No
1400	Male	No	3130	36	[32 - 36]	14	Alive	0	13	13	Yes
1401	Male	Yes	810	24	< 28	3	Deceased	0	2	10	Yes
1402	Male	No	2450	38	> 36	4	Alive	0	3	2	No
1403	Male	Yes	640	24	< 28	3	Deceased	0	2	9	Yes
1404	Male	No	2540	35	[32 - 36]	3	Alive	0	2	11	Yes
1405	Female	No	1040	30	[28 - 31]	50	Alive	0	49	12	Yes
1406	Female	Missing value	1810	32	[32 - 36]	28	Alive	1	28	8	Yes
1407	Male	No	3240	39	> 36	1	Alive	0	0	3	No
1408	Female	Yes	840	26	< 28	22	Alive	0	21	16	Yes
1409	Male	Yes	850	26	< 28	8	Deceased	0	7	10	Yes
1410	Male	No	2685	39	> 36	7	Alive	0	6	2	No
1411	Female	No	2190	34	[32 - 36]	11	Alive	0	10	4	Yes
1412	Male	Missing value	3465	40	> 36	1	Alive	0	0	2	Yes
1413	Male	Missing value	4085	41	> 36	5	Alive	1	5	4	No
1414	Male	No	1585	31	[28 - 31]	35	Alive	0	34	13	Yes
1415	Female	Missing value	2690	38	> 36	5	Alive	0	4	3	Yes
1416	Male	No	3535	38	> 36	1	Alive	13	13	1	No
1417	Male	No	2015	36	[32 - 36]	9	Alive	1	9	4	Yes
1418	Male	Missing value	3660	37	> 36	6	Alive	0	5	6	Yes
1419	Male	No	3380	37	> 36	1	Alive	1	1	1	No
1420	Male	Missing value	2820	35	[32 - 36]	10	Alive	0	9	10	Yes
1421	Female	Missing value	3200	40	> 36	7	Alive	0	6	7	Yes
1422	Female	No	1245	33	[32 - 36]	22	Alive	11	32	6	Yes
1423	Male	Missing value	2630	36	[32 - 36]	1	Alive	1	1	1	No
1424	Male	No	3830	41	> 36	3	Alive	0	2	5	Yes
1425	Female	Missing value	3720	39	> 36	1	Alive	0	0	5	Yes
1426	Male	No	1975	37	> 36	7	Alive	0	6	1	No
1427	Male	No	1960	33	[32 - 36]	24	Alive	0	23	9	Yes
1428	Male	No	1650	33	[32 - 36]	18	Alive	0	17	6	Yes
1429	Female	No	2130	35	[32 - 36]	6	Alive	0	5	3	Yes
1430	Male	No	1310	32	[32 - 36]	11	Alive	0	10	5	Yes
1431	Female	No	1780	36	[32 - 36]	17	Alive	0	16	3	No
1432	Male	No	2080	32	[32 - 36]	11	Alive	0	10	5	Yes
1433	Male	Missing value	2780	35	[32 - 36]	3	Alive	2	4	1	No
1434	Male	Missing value	2795	34	[32 - 36]	11	Alive	0	10	5	Yes
1435	Female	No	2550	36	[32 - 36]	5	Alive	24	28	2	Yes
1436	Female	Missing value	3730	40	> 36	2	Alive	0	1	3	Yes
1437	Female	No	1930	32	[32 - 36]	15	Alive	0	14	11	Yes
1438	Male	Yes	800	26	< 28	77	Alive	0	76	23	Yes
1439	Female	No	3310	39	> 36	1	Alive	25	25	4	No
1440	Male	Yes	780	26	< 28	77	Alive	0	76	23	Yes
1441	Male	Yes	1670	33	[32 - 36]	61	Alive	5	65	12	Yes
1442	Female	No	3300	36	[32 - 36]	1	Alive	5	5	1	No
1443	Male	Yes	2020	33	[32 - 36]	24	Alive	5	28	5	Yes
1444	Female	No	1100	30	[28 - 31]	41	Alive	0	40	9	Yes
1445	Female	No	2680	38	> 36	14	Alive	0	13	11	Yes
1446	Male	Missing value	3640	40	> 36	5	Alive	1	5	4	No
1447	Male	Missing value	3320	37	> 36	4	Alive	0	3	3	Yes
1448	Male	No	3290	41	> 36	10	Alive	1	10	5	No
1449	Male	Missing value	2320	37	> 36	4	Alive	0	3	3	Yes
1450	Male	No	1436	33	[32 - 36]	32	Alive	0	31	8	Yes
1451	Female	Missing value	2365	36	[32 - 36]	9	Alive	0	8	5	Yes
1452	Female	No	2205	35	[32 - 36]	10	Alive	0	9	2	No
1453	Female	Yes	2430	35	[32 - 36]	10	Alive	0	9	2	No
1454	Female	No	2420	37	> 36	1	Alive	3	3	1	No
1455	Male	No	2412	35	[32 - 36]	9	Alive	0	8	3	Yes
1456	Male	No	2840	38	> 36	1	Alive	7	7	1	No
1457	Male	Missing value	3360	40	> 36	4	Alive	1	4	3	No
1458	Female	No	2240	35	[32 - 36]	11	Alive	0	10	3	No
1459	Male	No	1710	32	[32 - 36]	28	Alive	0	27	6	Yes
1460	Male	No	2480	34	[32 - 36]	15	Alive	0	14	5	Yes
1461	Male	No	2830	34	[32 - 36]	11	Alive	0	10	5	No
1462	Male	Missing value	2250	36	[32 - 36]	5	Alive	0	4	3	Yes
1463	Male	No	3005	39	> 36	7	Alive	0	6	4	No
1464	Male	No	2365	35	[32 - 36]	4	Alive	0	3	2	No
1465	Female	No	3125	40	> 36	6	Alive	0	5	2	No
1466	Female	No	4500	40	> 36	1	Alive	0	0	3	Yes
1467	Female	No	1849	34	[32 - 36]	13	Alive	0	12	3	Yes
1468	Female	No	3040	39	> 36	3	Alive	0	2	2	No
1469	Female	No	3090	40	> 36	3	Alive	15	17	3	Yes
1470	Male	No	3750	40	> 36	7	Alive	1	7	3	No
1471	Female	No	2840	40	> 36	7	Alive	1	7	5	No
1472	Male	No	1910	34	[32 - 36]	6	Alive	0	5	6	Yes
1473	Female	No	1850	36	[32 - 36]	13	Alive	0	12	3	No
1474	Male	No	2100	35	[32 - 36]	8	Alive	1	8	8	Yes
1475	Female	No	1800	33	[32 - 36]	4	Alive	0	3	7	Yes
1476	Male	No	3320	38	> 36	1	Alive	3	3	1	No
1477	Female	Missing value	2670	40	> 36	2	Alive	7	8	1	No
1478	Male	No	2875	38	> 36	10	Alive	14	23	4	No
1479	Female	No	2280	39	> 36	5	Alive	0	4	4	Yes
1480	Male	No	1340	28	[28 - 31]	40	Alive	0	39	15	Yes
1481	Male	No	1390	30	[28 - 31]	32	Alive	0	31	10	Yes
1482	Female	No	1800	33	[32 - 36]	30	Alive	4	33	8	Yes
1483	Male	No	2135	36	[32 - 36]	11	Alive	0	10	3	Yes
1484	Male	No	4465	41	> 36	5	Alive	0	4	4	Yes
1485	Male	No	2780	36	[32 - 36]	11	Alive	0	10	4	Yes
1486	Female	No	3500	39	> 36	1	Alive	0	0	2	Yes
1487	Female	No	2140	37	> 36	6	Alive	1	6	2	No
1488	Female	No	3450	40	> 36	5	Alive	0	4	4	No
1489	Female	No	2345	36	[32 - 36]	10	Alive	1	10	3	Yes
1490	Male	No	5045	39	> 36	4	Alive	0	3	3	Yes
1491	Male	No	2055	37	> 36	5	Alive	1	5	2	No
1492	Female	No	3385	39	> 36	2	Alive	1	2	3	Yes
1493	Female	No	4345	41	> 36	1	Alive	1	1	3	No
1494	Male	No	2584	35	[32 - 36]	9	Alive	0	8	3	Yes
1495	Female	Yes	2420	36	[32 - 36]	3	Alive	0	2	2	Yes
1496	Male	No	3765	40	> 36	18	Alive	0	17	5	Yes
1497	Male	No	1300	30	[28 - 31]	68	Alive	0	67	20	Yes
1498	Male	No	4660	41	> 36	2	Alive	0	1	3	Yes
1499	Male	No	4605	38	> 36	1	Alive	0	0	2	No
1500	Female	No	3730	39	> 36	2	Alive	0	1	2	Yes
1501	Female	No	2210	39	> 36	5	Alive	0	4	2	No
1502	Male	No	3245	39	> 36	1	Alive	0	0	3	Yes
1503	Male	No	2740	35	[32 - 36]	4	Alive	1	4	3	No
1504	Female	No	3540	41	> 36	9	Alive	1	9	2	No
1505	Female	No	2155	34	[32 - 36]	13	Alive	0	12	2	No
1506	Male	Missing value	3314	39	> 36	6	Alive	2	7	4	No
1507	Female	No	2710	36	[32 - 36]	17	Alive	0	16	4	Yes
1508	Female	Missing value	4420	41	> 36	7	Alive	0	6	5	No
1509	Male	No	3235	40	> 36	7	Alive	1	7	2	No
1510	Male	No	3150	39	> 36	5	Alive	21	25	3	No
1511	Male	No	1960	36	[32 - 36]	7	Alive	0	6	2	No
1512	Male	Yes	2740	35	[32 - 36]	6	Alive	0	5	2	No
1513	Male	No	1015	29	[28 - 31]	51	Alive	0	50	14	Yes
1514	Male	Yes	3120	35	[32 - 36]	6	Alive	0	5	2	No
1515	Female	No	1790	36	[32 - 36]	10	Alive	0	9	3	Yes
1516	Male	Missing value	3610	40	> 36	1	Alive	0	0	3	Yes
1517	Female	No	2045	36	[32 - 36]	8	Alive	0	7	3	Yes
1518	Female	No	1908	34	[32 - 36]	15	Alive	0	14	5	Yes
1519	Male	Yes	2220	35	[32 - 36]	2	Alive	0	1	2	No
1520	Male	No	3880	40	> 36	6	Alive	2	7	3	No
1521	Male	Yes	2130	35	[32 - 36]	2	Alive	0	1	2	No
1522	Female	No	4130	40	> 36	5	Alive	1	5	4	No
1523	Female	No	3230	40	> 36	2	Alive	1	2	1	No
1524	Female	No	3390	40	> 36	2	Alive	13	14	1	No
1525	Male	No	2480	36	[32 - 36]	13	Alive	0	12	3	Yes
1526	Female	No	2300	34	[32 - 36]	12	Alive	0	11	6	Yes
1527	Female	No	3470	40	> 36	2	Alive	10	11	5	No
1528	Male	Yes	2405	36	[32 - 36]	8	Alive	0	7	5	Yes
1529	Male	No	3680	40	> 36	6	Alive	1	6	3	No
1530	Male	Yes	2220	36	[32 - 36]	8	Alive	0	7	4	Yes
1531	Female	No	2095	37	> 36	10	Alive	0	9	2	No
1532	Male	No	2365	38	> 36	18	Alive	0	17	11	Yes
1533	Male	Missing value	3600	40	> 36	2	Alive	5	6	1	No
1534	Female	No	3880	41	> 36	6	Alive	1	6	3	No
1535	Male	No	2300	36	[32 - 36]	11	Alive	3	13	4	No
1536	Female	Missing value	4735	38	> 36	2	Alive	0	1	3	Yes
1537	Female	No	2240	36	[32 - 36]	9	Alive	0	8	2	No
1538	Female	Missing value	2395	39	> 36	4	Alive	0	3	3	Yes
1539	Male	No	2995	40	> 36	4	Alive	2	5	3	No
1540	Male	No	1846	33	[32 - 36]	17	Alive	0	16	6	Yes
1541	Male	Missing value	3060	40	> 36	3	Alive	0	2	5	Yes
1542	Female	No	2300	38	> 36	7	Alive	0	6	3	No
1543	Male	Missing value	2800	37	> 36	8	Alive	0	7	3	Yes
1544	Female	No	3200	40	> 36	1	Alive	1	1	2	No
1545	Male	No	4060	37	> 36	8	Alive	0	7	3	No
1546	Male	No	2970	35	[32 - 36]	6	Alive	0	5	2	No
1547	Male	No	3000	39	> 36	14	Alive	1	14	3	Yes
1548	Male	No	3280	40	> 36	2	Alive	7	8	1	No
1549	Female	Missing value	2700	38	> 36	4	Alive	1	4	1	No
1550	Male	No	2438	32	[32 - 36]	26	Alive	0	25	12	Yes
1551	Female	Missing value	1895	35	[32 - 36]	12	Alive	0	11	4	No
1552	Male	No	4435	40	> 36	4	Alive	16	19	5	No
1553	Female	No	1700	33	[32 - 36]	20	Alive	0	19	6	Yes
1554	Female	No	1870	34	[32 - 36]	9	Alive	0	8	3	Yes
1555	Female	No	3640	40	> 36	3	Alive	0	2	5	No
1556	Female	No	3540	40	> 36	8	Alive	0	7	7	Yes
1557	Female	No	4260	41	> 36	2	Alive	3	4	1	No
1558	Male	No	2650	38	> 36	5	Alive	15	19	4	No
1559	Female	No	2300	36	[32 - 36]	8	Alive	1	8	7	Yes
1560	Female	No	2410	39	> 36	4	Alive	1	4	3	No
1561	Male	No	3310	40	> 36	1	Alive	0	0	2	Yes
1562	Male	No	3410	41	> 36	4	Alive	0	3	6	Yes
1563	Male	No	4020	41	> 36	1	Alive	15	15	1	No
1564	Male	No	2245	33	[32 - 36]	16	Alive	0	15	9	Yes
1565	Male	No	3715	40	> 36	3	Alive	0	2	4	No
1566	Female	No	3720	40	> 36	8	Alive	17	24	3	No
1567	Male	No	790	28	[28 - 31]	44	Alive	0	43	18	Yes
1568	Female	Yes	1940	34	[32 - 36]	12	Alive	1	12	6	Yes
1569	Male	No	2350	33	[32 - 36]	20	Alive	0	19	11	Yes
1570	Female	Missing value	2400	34	[32 - 36]	12	Alive	1	12	6	Yes
1571	Male	No	3780	41	> 36	4	Alive	1	4	5	Yes
1572	Male	No	4110	42	> 36	5	Alive	0	4	4	No
1573	Male	No	1250	33	[32 - 36]	21	Alive	1	21	7	Yes
1574	Male	No	1600	29	[28 - 31]	31	Missing value	0	30	11	Yes
1575	Male	No	1000	28	[28 - 31]	31	Missing value	0	30	10	Yes
1576	Female	No	1960	34	[32 - 36]	16	Alive	1	16	5	Yes
1577	Male	No	785	28	[28 - 31]	68	Alive	0	67	18	Yes
1578	Male	Missing value	1995	35	[32 - 36]	16	Alive	0	15	11	Yes
1579	Male	Missing value	3350	38	> 36	6	Alive	24	29	2	No
1580	Female	No	3380	40	> 36	15	Alive	0	14	6	Yes
1581	Female	No	2120	37	> 36	8	Alive	0	7	3	Yes
1582	Male	Missing value	3710	41	> 36	4	Alive	28	31	1	No
1583	Male	No	1585	30	[28 - 31]	54	Alive	1	54	13	Yes
1584	Female	Missing value	3370	41	> 36	3	Alive	16	18	2	No
1585	Male	No	3255	39	> 36	2	Alive	12	13	1	No
1586	Female	Yes	2860	37	> 36	8	Alive	0	7	2	No
1587	Female	Yes	1250	30	[28 - 31]	49	Alive	1	49	11	Yes
1588	Female	Yes	3260	37	> 36	8	Alive	0	7	3	Yes
1589	Male	Yes	1270	30	[28 - 31]	49	Alive	1	49	12	Yes
1590	Female	No	3390	40	> 36	2	Alive	0	1	2	No
1591	Female	No	2440	37	> 36	2	Alive	0	1	1	No
1592	Female	No	2670	35	[32 - 36]	6	Alive	0	5	3	Yes
1593	Female	No	2470	34	[32 - 36]	11	Alive	0	10	9	Yes
1594	Female	Missing value	2800	37	> 36	5	Alive	15	19	1	No
1595	Male	No	2045	32	[32 - 36]	31	Alive	1	31	15	Yes
1596	Female	Missing value	2765	38	> 36	8	Alive	23	30	2	No
1597	Female	No	3130	39	> 36	6	Alive	0	5	5	Yes
1598	Male	No	1290	32	[32 - 36]	23	Missing value	0	22	6	Yes
1599	Female	No	2230	37	> 36	9	Alive	0	8	3	Yes
1600	Male	No	2590	40	> 36	9	Alive	0	8	3	No
1601	Male	No	3085	38	> 36	6	Alive	23	28	2	No
1602	Male	No	3300	38	> 36	3	Alive	15	17	2	No
1603	Female	No	2230	33	[32 - 36]	14	Alive	0	13	8	Yes
1604	Male	No	2045	34	[32 - 36]	26	Alive	1	26	7	Yes
1605	Male	No	860	28	[28 - 31]	43	Alive	0	42	15	Yes
1606	Female	No	3190	39	> 36	3	Alive	0	2	3	Yes
1607	Female	Missing value	3020	39	> 36	7	Alive	0	6	2	Yes
1608	Male	No	3500	41	> 36	5	Alive	28	32	2	No
1609	Female	No	1600	31	[28 - 31]	23	Alive	0	22	6	Yes
1610	Female	No	2010	34	[32 - 36]	5	Alive	0	4	3	Yes
1611	Male	No	1510	32	[32 - 36]	33	Alive	0	32	8	Yes
1612	Female	No	2420	37	> 36	5	Alive	0	4	2	No
1613	Male	No	1650	32	[32 - 36]	33	Alive	0	32	9	Yes
1614	Female	No	2750	39	> 36	3	Alive	12	14	2	No
1615	Male	No	3850	41	> 36	7	Alive	2	8	4	No
1616	Female	No	2140	36	[32 - 36]	9	Alive	0	8	3	Yes
1617	Male	No	3890	41	> 36	1	Alive	0	0	3	Yes
1618	Male	No	2950	32	[32 - 36]	6	Alive	0	5	12	Yes
1619	Female	No	3000	40	> 36	5	Alive	25	29	3	No
1620	Male	No	2550	35	[32 - 36]	7	Deceased	0	6	15	Yes
1621	Female	Missing value	2980	39	> 36	15	Missing value	0	14	1	No
1622	Male	No	3500	39	> 36	4	Alive	0	3	6	Yes
1623	Female	Yes	1710	33	[32 - 36]	30	Alive	0	29	11	Yes
1624	Male	No	3900	41	> 36	4	Alive	28	31	3	No
1625	Female	Yes	1944	33	[32 - 36]	30	Alive	0	29	11	Yes
1626	Male	No	3370	39	> 36	3	Alive	14	16	2	No
1627	Female	No	2050	34	[32 - 36]	16	Alive	0	15	9	Yes
1628	Male	No	3920	40	> 36	4	Alive	14	17	3	No
1629	Male	No	2845	35	[32 - 36]	1	Alive	1	1	1	No
1630	Male	No	3220	39	> 36	3	Alive	0	2	1	No
1631	Male	No	3665	39	> 36	7	Alive	0	6	5	Yes
1632	Female	No	3150	38	> 36	1	Alive	20	20	2	No
1633	Female	No	2980	41	> 36	1	Alive	8	8	1	No
1634	Female	No	4350	41	> 36	2	Alive	21	22	1	No
1635	Male	No	1550	29	[28 - 31]	6	Missing value	0	5	7	Yes
1636	Male	No	3050	38	> 36	2	Alive	16	17	2	No
1637	Female	No	3270	41	> 36	3	Alive	20	22	4	Yes
1638	Female	No	1925	34	[32 - 36]	14	Alive	0	13	4	Yes
1639	Female	No	2615	39	> 36	8	Alive	0	7	2	No
1640	Male	Missing value	3285	39	> 36	3	Missing value	4	6	1	No
1641	Female	No	3425	37	> 36	3	Alive	2	4	2	No
1642	Male	Missing value	3940	40	> 36	1	Alive	0	0	2	No
1643	Female	No	2630	36	[32 - 36]	7	Alive	0	6	2	No
1644	Male	No	2730	37	> 36	1	Alive	3	3	2	No
1645	Male	No	4020	38	> 36	1	Missing value	18	18	2	No
1646	Male	No	3320	38	> 36	2	Alive	1	2	1	No
1647	Female	No	1870	36	[32 - 36]	8	Alive	0	7	2	No
1648	Female	No	3520	37	> 36	5	Alive	0	4	5	No
1649	Male	No	2880	38	> 36	10	Alive	0	9	5	Yes
1650	Male	No	3640	40	> 36	6	Alive	0	5	3	No
1651	Female	No	2138	33	[32 - 36]	6	Alive	0	5	6	Yes
1652	Male	No	3790	41	> 36	7	Alive	1	7	5	No
1653	Male	No	2790	36	[32 - 36]	6	Alive	0	5	2	No
1654	Female	No	3865	39	> 36	1	Alive	1	1	4	Yes
1655	Male	No	3500	35	[32 - 36]	23	Alive	1	23	10	Yes
1656	Male	No	696	27	< 28	87	Alive	0	86	29	Yes
1657	Male	No	3120	40	> 36	1	Alive	2	2	1	No
1658	Female	No	2200	35	[32 - 36]	10	Alive	0	9	4	Yes
1659	Female	No	2445	35	[32 - 36]	7	Alive	0	6	4	Yes
1660	Female	No	3735	38	> 36	3	Alive	3	5	5	No
1661	Male	No	3580	36	[32 - 36]	5	Alive	0	4	3	Yes
1662	Male	No	2425	34	[32 - 36]	22	Alive	0	21	6	Yes
1663	Male	No	3030	38	> 36	3	Alive	0	2	2	Yes
1664	Male	No	2470	37	> 36	6	Alive	0	5	3	Yes
1665	Male	No	3870	41	> 36	6	Alive	0	5	5	Yes
1666	Female	No	2160	33	[32 - 36]	4	Alive	0	3	3	Yes
1667	Male	No	3900	41	> 36	6	Alive	0	5	6	Yes
1668	Female	No	2410	35	[32 - 36]	8	Alive	0	7	2	No
1669	Male	No	2520	35	[32 - 36]	8	Alive	0	7	2	No
1670	Female	No	2600	38	> 36	7	Alive	0	6	5	Yes
1671	Female	No	2170	33	[32 - 36]	20	Alive	0	19	7	Yes
1672	Female	No	3130	41	> 36	2	Alive	0	1	5	Yes
1673	Male	No	2890	39	> 36	4	Alive	0	3	3	Yes
1674	Male	No	2250	39	> 36	24	Alive	0	23	4	Yes
1675	Female	No	3500	39	> 36	1	Alive	0	0	1	No
1676	Male	No	2290	33	[32 - 36]	19	Alive	0	18	5	Yes
1677	Male	No	2400	37	> 36	11	Alive	0	10	2	No
1678	Male	No	3600	38	> 36	8	Alive	3	10	1	No
1679	Male	No	2280	38	> 36	6	Alive	0	5	2	No
1680	Female	No	2340	37	> 36	8	Alive	1	8	2	No
1681	Female	No	2520	38	> 36	3	Alive	8	10	2	No
1682	Female	No	1620	35	[32 - 36]	24	Alive	0	23	8	Yes
1683	Male	No	3560	41	> 36	3	Alive	0	2	6	Yes
1684	Male	No	2550	34	[32 - 36]	15	Alive	0	14	7	Yes
1685	Female	No	2180	36	[32 - 36]	10	Alive	0	9	3	No
1686	Male	No	2160	36	[32 - 36]	11	Alive	0	10	5	Yes
1687	Female	No	1960	36	[32 - 36]	11	Alive	0	10	3	Yes
1688	Female	No	2620	38	> 36	1	Alive	1	1	1	Yes
1689	Male	No	4000	42	> 36	5	Alive	2	6	4	No
1690	Female	No	1685	31	[28 - 31]	16	Alive	0	15	9	Yes
1691	Male	No	1415	31	[28 - 31]	12	Alive	0	11	8	Yes
1692	Male	No	3615	36	[32 - 36]	5	Alive	2	6	2	No
1693	Female	No	640	29	[28 - 31]	71	Alive	0	70	16	Yes
1694	Male	No	3320	40	> 36	1	Alive	6	6	1	No
1695	Male	No	3100	39	> 36	4	Alive	0	3	3	Yes
1696	Female	No	2045	38	> 36	5	Alive	0	4	2	No
1697	Female	No	2240	39	> 36	5	Alive	0	4	3	Yes
1698	Male	No	2550	37	> 36	9	Alive	0	8	3	Yes
1699	Male	No	1380	33	[32 - 36]	13	Alive	0	12	5	Yes
1700	Male	No	1950	33	[32 - 36]	13	Alive	0	12	7	Yes
1701	Male	No	1320	29	[28 - 31]	47	Alive	0	46	14	Yes
1702	Male	No	1330	29	[28 - 31]	47	Alive	0	46	16	Yes
1703	Female	No	3560	41	> 36	6	Alive	0	5	5	Yes
1704	Male	No	3230	33	[32 - 36]	47	Alive	0	46	8	Yes
1705	Female	No	3220	40	> 36	3	Alive	0	2	4	Yes
1706	Female	No	1050	29	[28 - 31]	20	Alive	0	19	10	Yes
1707	Female	No	3395	40	> 36	3	Alive	19	21	1	No
1708	Male	No	2990	38	> 36	9	Alive	0	8	5	Yes
1709	Female	No	2885	40	> 36	2	Alive	15	16	1	No
1710	Male	No	1500	31	[28 - 31]	47	Alive	0	46	8	Yes
1711	Male	No	1435	31	[28 - 31]	47	Alive	0	46	13	Yes
1712	Male	No	3540	39	> 36	14	Alive	0	13	4	Yes
1713	Male	No	1965	32	[32 - 36]	10	Alive	1	10	6	Yes
1714	Male	No	2070	37	> 36	5	Alive	0	4	2	No
1715	Male	No	3140	41	> 36	5	Alive	1	5	4	No
1716	Male	No	3975	40	> 36	3	Alive	2	4	3	No
1717	Male	No	4090	40	> 36	2	Alive	19	20	1	No
1718	Female	No	3474	39	> 36	7	Alive	0	6	6	Yes
1719	Male	No	680	29	[28 - 31]	176	Deceased	0	175	45	Yes
1720	Female	No	820	26	< 28	99	Alive	0	98	19	Yes
1721	Female	No	1380	29	[28 - 31]	55	Alive	1	55	18	Yes
1722	Male	No	750	25	< 28	95	Alive	0	94	24	Yes
1723	Male	No	2550	33	[32 - 36]	44	Alive	0	43	15	Yes
1724	Female	Yes	1345	31	[28 - 31]	18	Alive	1	18	10	Yes
1725	Male	Yes	1225	31	[28 - 31]	18	Alive	1	18	10	Yes
1726	Male	No	2020	33	[32 - 36]	19	Alive	0	18	7	Yes
1727	Male	No	1400	28	[28 - 31]	72	Alive	0	71	25	Yes
1728	Female	No	2930	40	> 36	34	Alive	0	33	12	Yes
1729	Female	No	2000	34	[32 - 36]	19	Alive	0	18	9	Yes
1730	Female	No	2450	37	> 36	13	Alive	15	27	6	Yes
1731	Female	No	1670	35	[32 - 36]	11	Alive	1	11	4	Yes
1732	Female	No	2020	36	[32 - 36]	21	Alive	3	23	12	Yes
1733	Female	Yes	2470	36	[32 - 36]	7	Alive	0	6	3	No
1734	Female	Yes	2420	36	[32 - 36]	7	Alive	0	6	3	No
1735	Female	No	3010	39	> 36	9	Alive	21	29	4	No
1736	Male	No	2770	38	> 36	4	Alive	1	4	7	Yes
1737	Male	No	3600	36	[32 - 36]	1	Alive	0	0	3	Yes
1738	Male	No	2900	41	> 36	1	Alive	0	0	5	No
1739	Male	Yes	1275	29	[28 - 31]	27	Alive	0	26	15	Yes
1740	Male	No	1250	29	[28 - 31]	27	Alive	0	26	10	Yes
1741	Female	No	850	28	[28 - 31]	6	Deceased	0	5	6	Yes
1742	Male	No	3770	40	> 36	2	Alive	28	29	3	No
1743	Female	No	3160	38	> 36	6	Alive	19	24	3	No
1744	Male	No	3460	37	> 36	2	Alive	16	17	4	Yes
1745	Female	No	2200	34	[32 - 36]	9	Alive	1	9	4	Yes
1746	Female	No	1250	33	[32 - 36]	37	Alive	0	36	12	Yes
1747	Male	No	1950	34	[32 - 36]	23	Alive	0	22	6	Yes
1748	Female	No	3380	41	> 36	6	Alive	0	5	9	Yes
1749	Female	No	3140	39	> 36	2	Alive	0	1	5	No
1750	Female	No	4330	41	> 36	2	Alive	22	23	1	No
1751	Female	No	3470	39	> 36	10	Alive	25	34	4	Yes
1752	Male	No	3255	38	> 36	9	Alive	0	8	6	No
1753	Female	No	2560	38	> 36	29	Alive	0	28	9	Yes
1754	Male	No	2790	38	> 36	8	Alive	21	28	3	Yes
1755	Male	No	1160	32	[32 - 36]	41	Alive	0	40	18	Yes
1756	Male	No	2430	35	[32 - 36]	7	Alive	0	6	8	Yes
1757	Male	Yes	2200	34	[32 - 36]	28	Alive	0	27	13	Yes
1758	Male	No	1910	34	[32 - 36]	28	Alive	0	27	9	Yes
1759	Male	No	4030	40	> 36	5	Alive	19	23	1	No
1760	Female	No	2100	39	> 36	6	Alive	0	5	1	No
1761	Male	No	3855	39	> 36	1	Alive	22	22	2	No
1762	Female	No	1335	29	[28 - 31]	24	Alive	0	23	12	Yes
1763	Female	Yes	960	27	< 28	40	Alive	0	39	12	Yes
1764	Male	Yes	720	27	< 28	16	Alive	0	15	11	Yes
1765	Female	No	3260	40	> 36	1	Alive	2	2	5	Yes
1766	Male	No	3970	40	> 36	4	Alive	1	4	4	No
1767	Male	No	1900	33	[32 - 36]	7	Alive	0	6	6	Yes
1768	Female	No	2830	40	> 36	6	Alive	0	5	7	Yes
1769	Male	No	1120	30	[28 - 31]	27	Alive	0	26	9	Yes
1770	Male	No	3040	39	> 36	1	Alive	9	9	1	No
1771	Female	No	3900	39	> 36	4	Alive	0	3	5	No
1772	Male	No	1635	32	[32 - 36]	48	Alive	0	47	15	Yes
1773	Male	Yes	1475	32	[32 - 36]	48	Alive	0	47	16	Yes
1774	Male	No	3690	41	> 36	2	Alive	24	25	2	Yes
1775	Male	No	3615	39	> 36	4	Alive	1	4	4	No
1776	Male	No	1570	33	[32 - 36]	32	Alive	0	31	9	Yes
1777	Female	No	2560	38	> 36	2	Alive	0	1	1	No
1778	Male	No	2400	36	[32 - 36]	9	Alive	0	8	9	Yes
1779	Female	No	2090	38	> 36	15	Alive	3	17	3	Yes
1780	Female	No	3140	39	> 36	4	Alive	16	19	2	No
1781	Male	No	4180	40	> 36	1	Alive	26	26	1	No
1782	Female	No	3560	41	> 36	5	Alive	3	7	5	No
1783	Male	No	2520	34	[32 - 36]	7	Alive	0	6	12	Yes
1784	Female	No	890	29	[28 - 31]	47	Alive	0	46	9	Yes
1785	Female	No	1450	33	[32 - 36]	19	Alive	0	18	8	Yes
1786	Male	No	3120	39	> 36	2	Alive	2	3	5	No
1787	Female	No	2800	36	[32 - 36]	7	Alive	0	6	3	Yes
1788	Female	No	3530	40	> 36	2	Alive	10	11	1	No
1789	Female	No	3670	39	> 36	3	Alive	12	14	2	No
1790	Female	No	3700	41	> 36	5	Alive	0	4	6	No
1791	Male	No	3480	41	> 36	11	Alive	0	10	7	Yes
1792	Female	No	980	27	< 28	16	Alive	1	16	10	Yes
1793	Female	Yes	2120	33	[32 - 36]	22	Alive	0	21	9	Yes
1794	Female	No	2130	33	[32 - 36]	22	Alive	0	21	9	Yes
1795	Female	No	3430	39	> 36	14	Alive	1	14	14	Yes
1796	Female	No	3080	40	> 36	3	Alive	0	2	7	Yes
1797	Female	No	1630	33	[32 - 36]	41	Alive	0	40	11	Yes
1798	Male	No	4410	40	> 36	3	Alive	2	4	2	No
1799	Male	No	3280	39	> 36	2	Alive	22	23	2	No
1800	Female	No	3840	39	> 36	3	Alive	1	3	4	No
1801	Female	No	2830	35	[32 - 36]	17	Alive	0	16	6	Yes
1802	Female	No	1485	30	[28 - 31]	10	Alive	0	9	8	Yes
1803	Male	No	2500	36	[32 - 36]	14	Alive	0	13	6	Yes
1804	Male	No	945	26	< 28	67	Alive	0	66	21	Yes
1805	Female	No	2510	38	> 36	9	Alive	2	10	4	Yes
1806	Female	No	2700	38	> 36	3	Alive	9	11	1	No
1807	Male	No	3345	38	> 36	2	Alive	0	1	5	No
1808	Male	No	1625	32	[32 - 36]	33	Alive	0	32	9	Yes
1809	Female	No	1490	32	[32 - 36]	33	Alive	0	32	9	Yes
1810	Female	No	2610	38	> 36	1	Alive	0	0	2	No
1811	Female	No	3370	39	> 36	12	Alive	0	11	12	Yes
1812	Male	No	1660	34	[32 - 36]	7	Alive	0	6	4	Yes
1813	Male	No	2570	37	> 36	4	Alive	0	3	6	No
1814	Male	No	4390	41	> 36	2	Alive	0	1	5	No
1815	Male	Yes	2980	37	> 36	9	Alive	25	33	6	Yes
1816	Male	No	2500	35	[32 - 36]	8	Alive	0	7	7	Yes
1817	Male	No	3370	40	> 36	3	Alive	1	3	1	No
1818	Male	No	3750	40	> 36	8	Alive	0	7	5	Yes
1819	Male	Yes	2100	36	[32 - 36]	17	Alive	0	16	8	Yes
1820	Female	No	510	26	< 28	75	Alive	0	74	32	Yes
1821	Male	No	2945	40	> 36	2	Alive	19	20	2	Yes
1822	Female	No	3440	39	> 36	7	Alive	14	20	4	Yes
1823	Female	No	2870	40	> 36	7	Alive	1	7	5	No
1824	Male	No	3780	38	> 36	8	Alive	11	18	6	Yes
1825	Male	No	3295	39	> 36	2	Alive	0	1	5	No
1826	Female	Yes	2100	36	[32 - 36]	1	Alive	12	12	3	No
1827	Female	Yes	2250	36	[32 - 36]	1	Alive	12	12	3	No
1828	Male	Yes	2370	33	[32 - 36]	14	Alive	0	13	8	Yes
1829	Male	Yes	2440	33	[32 - 36]	14	Alive	0	13	7	Yes
1830	Male	No	615	27	< 28	92	Alive	0	91	27	Yes
1831	Female	No	3210	39	> 36	2	Alive	0	1	2	No
1832	Female	No	2800	36	[32 - 36]	7	Alive	10	16	3	Yes
1833	Male	No	4150	39	> 36	1	Alive	23	23	5	Yes
1834	Male	No	2020	34	[32 - 36]	22	Alive	0	21	3	Yes
1835	Male	No	3440	40	> 36	6	Alive	0	5	3	No
1836	Male	No	2100	35	[32 - 36]	35	Alive	0	34	9	Yes
1837	Female	No	2400	35	[32 - 36]	10	Alive	0	9	3	Yes
1838	Female	No	3110	39	> 36	1	Alive	5	5	3	Yes
1839	Male	No	3830	38	> 36	4	Alive	1	4	2	No
1840	Female	Yes	1660	34	[32 - 36]	20	Alive	0	19	9	Yes
1841	Female	Yes	1780	34	[32 - 36]	20	Alive	0	19	8	Yes
1842	Female	No	1830	33	[32 - 36]	23	Alive	0	22	10	Yes
1843	Female	Yes	1545	33	[32 - 36]	23	Alive	0	22	10	Yes
1844	Male	No	1040	27	< 28	68	Alive	0	67	17	Yes
1845	Male	No	2170	35	[32 - 36]	2	Alive	18	19	3	Yes
1846	Male	No	3030	39	> 36	10	Alive	0	9	3	No
1847	Male	No	1310	28	[28 - 31]	65	Alive	0	64	20	Yes
1848	Male	No	3070	37	> 36	7	Alive	1	7	6	No
1849	Male	Yes	1890	34	[32 - 36]	18	Alive	0	17	6	Yes
1850	Male	Yes	2200	34	[32 - 36]	18	Alive	0	17	6	Yes
1851	Male	No	3430	37	> 36	10	Alive	0	9	7	Yes
1852	Female	No	720	28	[28 - 31]	100	Alive	0	99	24	Yes
1853	Male	No	1340	31	[28 - 31]	39	Alive	0	38	13	Yes
1854	Male	No	1970	37	> 36	7	Alive	0	6	2	No
1855	Male	No	3970	40	> 36	1	Alive	2	2	4	No
1856	Female	No	3020	39	> 36	2	Alive	22	23	2	No
1857	Male	No	2500	37	> 36	20	Alive	5	24	2	No
1858	Female	No	1250	31	[28 - 31]	36	Alive	4	39	14	Yes
1859	Female	No	4180	39	> 36	7	Alive	2	8	3	Yes
1860	Female	No	985	30	[28 - 31]	53	Alive	0	52	11	Yes
1861	Male	No	4000	41	> 36	7	Alive	20	26	4	Yes
1862	Female	No	3650	38	> 36	2	Alive	0	1	6	No
1863	Female	No	1830	38	> 36	4	Alive	10	13	1	No
1864	Female	No	1800	30	[28 - 31]	31	Alive	1	31	16	Yes
1865	Male	No	2820	37	> 36	16	Alive	1	16	3	No
1866	Female	No	3300	40	> 36	2	Alive	0	1	5	No
1867	Male	No	3340	40	> 36	4	Alive	2	5	1	No
1868	Male	No	1620	33	[32 - 36]	29	Alive	1	29	18	Yes
1869	Female	No	2240	33	[32 - 36]	18	Alive	0	17	12	Yes
1870	Female	No	3660	39	> 36	2	Alive	1	2	2	No
1871	Female	No	3320	40	> 36	4	Alive	0	3	8	Yes
1872	Female	No	3370	38	> 36	5	Alive	0	4	6	No
1873	Female	No	1250	30	[28 - 31]	48	Alive	0	47	15	Yes
1874	Male	No	3400	39	> 36	10	Alive	11	20	2	No
1875	Male	No	3820	38	> 36	2	Alive	0	1	4	Yes
1876	Male	No	2750	37	> 36	2	Alive	0	1	5	No
1877	Female	No	3560	40	> 36	3	Alive	0	2	5	No
1878	Male	No	3080	37	> 36	11	Alive	1	11	8	Yes
1879	Female	No	2050	36	[32 - 36]	19	Alive	2	20	2	Yes
1880	Male	No	3290	40	> 36	1	Alive	1	1	4	No
1881	Male	No	2510	34	[32 - 36]	17	Alive	0	16	5	Yes
1882	Male	No	1960	33	[32 - 36]	34	Alive	0	33	12	Yes
1883	Male	No	2150	33	[32 - 36]	34	Alive	0	33	13	Yes
1884	Female	No	2400	39	> 36	6	Alive	3	8	2	No
1885	Female	No	2000	33	[32 - 36]	3	Alive	0	2	5	Yes
1886	Female	No	1880	36	[32 - 36]	14	Alive	0	13	4	No
1887	Male	No	4010	39	> 36	3	Alive	11	13	3	Yes
1888	Male	No	3550	38	> 36	1	Alive	15	15	2	Yes
1889	Male	No	3900	37	> 36	3	Alive	0	2	5	No
1890	Male	No	2850	40	> 36	17	Alive	2	18	4	Yes
1891	Male	No	1505	34	[32 - 36]	13	Alive	0	12	6	Yes
1892	Female	No	2900	41	> 36	2	Alive	14	15	2	Yes
1893	Female	No	1900	34	[32 - 36]	34	Alive	0	33	12	Yes
1894	Female	No	2410	34	[32 - 36]	12	Alive	0	11	8	Yes
1895	Male	No	4120	39	> 36	12	Alive	1	12	8	Yes
1896	Female	No	3610	41	> 36	2	Alive	11	12	2	No
1897	Male	No	1675	29	[28 - 31]	32	Alive	0	31	14	Yes
1898	Female	No	2500	34	[32 - 36]	9	Alive	0	8	6	Yes
1899	Male	No	3380	37	> 36	6	Alive	0	5	7	No
1900	Male	No	915	26	< 28	93	Alive	0	92	22	Yes
1901	Female	No	995	28	[28 - 31]	21	Alive	0	20	17	Yes
1902	Male	No	3480	39	> 36	2	Alive	0	1	4	No
1903	Female	No	2190	30	[28 - 31]	29	Alive	0	28	15	Yes
1904	Male	No	2680	35	[32 - 36]	7	Alive	0	6	9	Yes
1905	Female	No	3195	39	> 36	2	Alive	0	1	6	No
1906	Female	No	3660	40	> 36	2	Alive	7	8	3	Yes
1907	Male	No	835	27	< 28	93	Alive	0	92	24	Yes
1908	Female	No	3080	39	> 36	2	Alive	20	21	1	No
1909	Female	No	2540	36	[32 - 36]	21	Alive	0	20	8	Yes
1910	Female	Yes	1720	36	[32 - 36]	21	Alive	0	20	3	Yes
1911	Male	No	1075	26	< 28	119	Alive	0	118	31	Yes
1912	Male	No	2410	39	> 36	15	Alive	2	16	6	Yes
1913	Male	No	3415	39	> 36	9	Alive	11	19	4	No
1914	Male	No	3660	38	> 36	5	Alive	4	8	3	No
1915	Female	No	3140	38	> 36	11	Alive	5	15	1	No
1916	Male	No	1670	35	[32 - 36]	18	Alive	0	17	6	Yes
1917	Male	No	2155	35	[32 - 36]	32	Alive	0	31	13	Yes
1918	Male	No	3550	39	> 36	10	Alive	0	9	4	No
1919	Female	No	3720	40	> 36	1	Alive	0	0	2	No
1920	Male	No	1440	31	[28 - 31]	16	Alive	0	15	8	Yes
1921	Male	No	2910	39	> 36	2	Alive	27	28	1	No
1922	Male	No	2350	37	> 36	5	Alive	1	5	3	No
1923	Female	No	3050	38	> 36	11	Alive	0	10	6	Yes
1924	Female	No	4140	39	> 36	1	Alive	23	23	1	No
1925	Female	No	2320	34	[32 - 36]	76	Alive	0	75	13	Yes
1926	Male	No	1790	36	[32 - 36]	13	Alive	0	12	3	Yes
1927	Female	No	3590	40	> 36	1	Alive	0	0	5	No
1928	Male	No	3730	38	> 36	1	Alive	1	1	3	No
1929	Female	No	1650	34	[32 - 36]	10	Alive	1	10	10	Yes
1930	Male	No	2185	33	[32 - 36]	7	Alive	0	6	4	No
1931	Male	No	3520	40	> 36	3	Alive	1	3	5	No
1932	Female	No	3950	37	> 36	15	Alive	0	14	8	Yes
1933	Male	No	1870	35	[32 - 36]	8	Alive	0	7	5	Yes
1934	Male	No	2310	35	[32 - 36]	8	Alive	0	7	6	Yes
1935	Male	No	4060	40	> 36	1	Alive	2	2	4	No
1936	Male	No	2820	38	> 36	6	Alive	17	22	7	No
1937	Female	No	2560	39	> 36	5	Alive	0	4	2	No
1938	Female	No	3700	39	> 36	2	Alive	0	1	4	No
1939	Female	Yes	1715	33	[32 - 36]	25	Alive	0	24	10	Yes
1940	Female	Yes	1800	33	[32 - 36]	25	Alive	0	24	10	Yes
1941	Female	Yes	1720	34	[32 - 36]	8	Alive	0	7	8	Yes
1942	Female	Yes	1940	34	[32 - 36]	7	Alive	0	6	5	No
1943	Male	No	3260	41	> 36	10	Alive	0	9	12	Yes
1944	Male	No	3330	39	> 36	1	Alive	1	1	5	No
1945	Female	No	900	29	[28 - 31]	12	Alive	0	11	7	Yes
1946	Male	No	1250	34	[32 - 36]	39	Alive	0	38	9	Yes
1947	Male	No	755	24	< 28	84	Alive	0	83	20	Yes
1948	Male	No	3230	40	> 36	3	Alive	16	18	3	Yes
1949	Male	No	3700	40	> 36	3	Alive	0	2	4	No
1950	Female	Yes	2000	34	[32 - 36]	20	Alive	0	19	9	Yes
1951	Male	Yes	2210	34	[32 - 36]	20	Alive	0	19	10	Yes
1952	Female	No	3090	40	> 36	2	Alive	0	1	6	No
1953	Female	No	3150	38	> 36	4	Alive	27	30	3	No
1954	Male	No	3260	39	> 36	3	Alive	0	2	3	No
1955	Male	No	2970	40	> 36	21	Alive	0	20	11	Yes
1956	Male	No	3680	40	> 36	6	Alive	2	7	1	No
1957	Female	No	1950	34	[32 - 36]	25	Alive	0	24	1	No
1958	Female	No	2040	34	[32 - 36]	25	Alive	0	24	2	No
1959	Male	No	3160	39	> 36	3	Alive	1	3	4	No
1960	Male	No	3900	41	> 36	4	Alive	0	3	4	No
1961	Female	Yes	1710	35	[32 - 36]	18	Alive	0	17	4	Yes
1962	Male	Yes	2160	35	[32 - 36]	18	Alive	0	17	1	No
1963	Male	No	1925	31	[28 - 31]	35	Alive	0	34	4	Yes
1964	Male	No	1540	32	[32 - 36]	22	Alive	0	21	6	Yes
1965	Female	No	1245	31	[28 - 31]	41	Alive	0	40	8	Yes
1966	Female	No	2970	38	> 36	6	Alive	6	11	1	No
1967	Female	No	2090	33	[32 - 36]	10	Alive	2	11	3	Yes
1968	Male	Yes	1385	31	[28 - 31]	33	Alive	0	32	6	Yes
1969	Male	Yes	1640	31	[28 - 31]	45	Alive	0	44	7	Yes
1970	Male	No	3380	40	> 36	10	Alive	0	9	4	No
1971	Female	No	1700	34	[32 - 36]	8	Alive	0	7	2	No
1972	Male	Yes	2110	36	[32 - 36]	10	Alive	0	9	2	No
1973	Male	Yes	2450	33	[32 - 36]	17	Alive	0	16	6	Yes
1974	Male	No	1820	37	> 36	16	Alive	0	15	1	No
1975	Male	No	2210	37	> 36	5	Alive	1	5	2	No
1976	Male	No	1690	33	[32 - 36]	35	Alive	0	34	7	Yes
1977	Female	No	1430	32	[32 - 36]	19	Alive	0	18	9	Yes
1978	Male	Yes	1800	32	[32 - 36]	19	Alive	0	18	8	Yes
1979	Male	No	1500	30	[28 - 31]	39	Alive	0	38	8	Yes
1980	Male	No	3490	39	> 36	3	Alive	13	15	4	No
1981	Male	No	1930	34	[32 - 36]	16	Alive	0	15	3	No
1982	Female	No	980	31	[28 - 31]	36	Alive	0	35	8	Yes
1983	Female	No	1380	36	[32 - 36]	35	Missing value	0	34	10	Yes
1984	Male	No	3460	41	> 36	6	Alive	0	5	4	Yes
1985	Female	No	1230	28	[28 - 31]	8	Alive	1	8	5	No
1986	Female	Yes	1810	35	[32 - 36]	16	Alive	0	15	3	No
1987	Male	No	2590	35	[32 - 36]	9	Alive	0	8	2	No
1988	Male	No	3730	40	> 36	1	Alive	1	1	1	No
1989	Male	No	2560	41	> 36	3	Alive	0	2	2	No
1990	Female	No	2240	33	[32 - 36]	22	Alive	0	21	5	Yes
1991	Male	Yes	1990	33	[32 - 36]	22	Alive	0	21	6	Yes
1992	Male	No	2200	35	[32 - 36]	13	Alive	0	12	8	Yes
1993	Female	No	2390	33	[32 - 36]	5	Alive	1	5	4	No
1994	Female	No	3640	39	> 36	5	Alive	0	4	3	No
1995	Female	No	2900	34	[32 - 36]	10	Alive	0	9	4	No
1996	Female	Yes	1680	31	[28 - 31]	25	Alive	0	24	8	Yes
1997	Female	Yes	1625	31	[28 - 31]	25	Alive	0	24	8	Yes
1998	Female	No	1580	35	[32 - 36]	20	Alive	0	19	2	No
1999	Female	No	3980	40	> 36	2	Alive	0	1	5	No
[truncated: 25,383 more rows]
