# Supplementary material for: Characteristics of prescription in 29 Level 3 Neonatal Wards over a 2-year period (2017-2018). An inventory for future research
Source: PLoS One. 2019 Sep 19;14(9):e0222667. doi: 10.1371/journal.pone.0222667 (PMC6752821; doi:10.1371/journal.pone.0222667)
Supplement: S6 Data — (XLSX) [file pone.0222667.s010.xlsx]

## Sheet: Table 5 - Exposed neonates to t
ID_unique_pat	Gestational age in categories (weeks)	budesonide	salbutamol	fluticasone	epinephrine	terbutaline	ipratropium bromide	beclometasone	budesonide and albuterol	iloprost
1	[28 - 31]	No	No	No	No	No	No	No	No	No
2	[28 - 31]	No	No	No	No	No	No	No	No	No
3	< 28	No	No	No	No	No	No	No	No	No
4	[28 - 31]	No	No	No	No	No	No	No	No	No
5	[32 - 36]	No	No	No	No	No	No	No	No	No
6	> 36	No	No	No	No	No	No	No	No	No
7	[32 - 36]	No	No	No	No	No	No	No	No	No
8	[32 - 36]	No	No	No	No	No	No	No	No	No
9	[28 - 31]	No	No	No	No	No	No	No	No	No
10	> 36	No	No	No	No	No	No	No	No	No
11	[32 - 36]	No	No	No	No	No	No	No	No	No
12	> 36	No	No	No	No	No	No	No	No	No
13	> 36	No	No	No	No	No	No	No	No	No
14	> 36	No	No	No	No	No	No	No	No	No
15	> 36	No	No	No	No	No	No	No	No	No
16	< 28	No	No	No	No	No	No	No	No	No
17	< 28	No	No	No	No	No	No	No	No	No
18	[28 - 31]	No	No	No	No	No	No	No	No	No
19	> 36	No	No	No	No	No	No	No	No	No
20	> 36	No	No	No	No	No	No	No	No	No
21	[32 - 36]	No	No	No	No	No	No	No	No	No
22	[28 - 31]	No	No	No	No	No	No	No	No	No
23	> 36	No	No	No	No	No	No	No	No	No
24	> 36	No	No	No	No	No	No	No	No	No
25	[32 - 36]	No	No	No	No	No	No	No	No	No
26	[32 - 36]	No	No	No	No	No	No	No	No	No
27	> 36	No	No	No	No	No	No	No	No	No
28	[32 - 36]	No	No	No	No	No	No	No	No	No
29	> 36	No	No	No	No	No	No	No	No	No
30	> 36	No	No	No	No	No	No	No	No	No
31	> 36	No	No	No	No	No	No	No	No	No
32	< 28	No	No	No	No	No	No	No	No	No
33	> 36	No	No	No	No	No	No	No	No	No
34	> 36	No	No	No	No	No	No	No	No	No
35	> 36	No	No	No	No	No	No	No	No	No
36	[32 - 36]	No	No	No	No	No	No	No	No	No
37	> 36	No	No	No	No	No	No	No	No	No
38	[32 - 36]	No	No	No	No	No	No	No	No	No
39	> 36	No	No	No	No	No	No	No	No	No
40	[32 - 36]	No	No	No	No	No	No	No	No	No
41	[32 - 36]	No	No	No	No	No	No	No	No	No
42	> 36	No	No	No	No	No	No	No	No	No
43	> 36	No	No	No	No	No	No	No	No	No
44	[32 - 36]	No	No	No	No	No	No	No	No	No
45	[32 - 36]	No	No	No	No	No	No	No	No	No
46	> 36	No	No	No	No	No	No	No	No	No
47	[32 - 36]	No	No	No	No	No	No	No	No	No
48	[32 - 36]	No	No	No	No	No	No	No	No	No
49	[28 - 31]	No	No	No	No	No	No	No	No	No
50	< 28	No	No	No	No	No	No	No	No	No
51	< 28	No	No	No	No	No	No	No	No	No
52	< 28	No	No	No	No	No	No	No	No	No
53	< 28	No	No	No	No	No	No	No	No	No
54	> 36	No	No	No	No	No	No	No	No	No
55	[32 - 36]	No	No	No	No	No	No	No	No	No
56	[32 - 36]	No	No	No	No	No	No	No	No	No
57	> 36	No	No	No	No	No	No	No	No	No
58	> 36	No	No	No	No	No	No	No	No	No
59	[28 - 31]	No	No	No	No	No	No	No	No	No
60	> 36	No	No	No	No	No	No	No	No	No
61	[32 - 36]	No	No	No	No	No	No	No	No	No
62	[28 - 31]	No	No	No	No	No	No	No	No	No
63	[28 - 31]	No	No	No	No	No	No	No	No	No
64	[32 - 36]	No	No	No	No	No	No	No	No	No
65	[32 - 36]	No	No	No	No	No	No	No	No	No
66	> 36	No	No	No	No	No	No	No	No	No
67	> 36	No	No	No	No	No	No	No	No	No
68	> 36	No	No	No	No	No	No	No	No	No
69	[32 - 36]	No	No	No	No	No	No	No	No	No
70	[32 - 36]	No	No	No	No	No	No	No	No	No
71	[32 - 36]	No	No	No	No	No	No	No	No	No
72	[32 - 36]	No	No	No	No	No	No	No	No	No
73	[32 - 36]	No	No	No	No	No	No	No	No	No
74	> 36	No	No	No	No	No	No	No	No	No
75	> 36	No	No	No	No	No	No	No	No	No
76	> 36	No	No	No	No	No	No	No	No	No
77	[28 - 31]	No	No	No	No	No	No	No	No	No
78	> 36	No	No	No	No	No	No	No	No	No
79	> 36	No	No	No	No	No	No	No	No	No
80	> 36	No	No	No	No	No	No	No	No	No
81	> 36	No	No	No	No	No	No	No	No	No
82	> 36	No	No	No	No	No	No	No	No	No
83	> 36	No	No	No	No	No	No	No	No	No
84	> 36	No	No	No	No	No	No	No	No	No
85	> 36	No	No	No	No	No	No	No	No	No
86	[32 - 36]	No	No	No	No	No	No	No	No	No
87	[28 - 31]	No	No	No	No	No	No	No	No	No
88	[32 - 36]	No	No	No	No	No	No	No	No	No
89	> 36	No	No	No	No	No	No	No	No	No
90	[28 - 31]	No	No	No	No	No	No	No	No	No
91	> 36	No	No	No	No	No	No	No	No	No
92	> 36	No	No	No	No	No	No	No	No	No
93	> 36	No	No	No	No	No	No	No	No	No
94	[32 - 36]	No	No	No	No	No	No	No	No	No
95	> 36	No	No	No	No	No	No	No	No	No
96	[28 - 31]	No	No	No	No	No	No	No	No	No
97	> 36	No	No	No	No	No	No	No	No	No
98	[32 - 36]	No	No	No	No	No	No	No	No	No
99	[32 - 36]	No	No	No	No	No	No	No	No	No
100	> 36	No	No	No	No	No	No	No	No	No
101	[32 - 36]	No	No	No	No	No	No	No	No	No
102	< 28	No	No	No	No	No	No	No	No	No
103	> 36	No	No	No	No	No	No	No	No	No
104	< 28	No	No	No	No	No	No	No	No	No
105	> 36	No	No	No	No	No	No	No	No	No
106	> 36	No	No	No	No	No	No	No	No	No
107	< 28	No	No	No	No	No	No	No	No	No
108	> 36	No	No	No	No	No	No	No	No	No
109	> 36	No	No	No	No	No	No	No	No	No
110	> 36	No	No	No	No	No	No	No	No	No
111	> 36	No	No	No	No	No	No	No	No	No
112	> 36	No	No	No	No	No	No	No	No	No
113	[32 - 36]	No	No	No	No	No	No	No	No	No
114	> 36	No	No	No	No	No	No	No	No	No
115	> 36	No	No	No	No	No	No	No	No	No
116	> 36	No	No	No	No	No	No	No	No	No
117	> 36	No	No	No	No	No	No	No	No	No
118	> 36	No	No	No	No	No	No	No	No	No
119	> 36	No	No	No	No	No	No	No	No	No
120	> 36	No	No	No	No	No	No	No	No	No
121	> 36	No	No	No	No	No	No	No	No	No
122	> 36	No	No	No	No	No	No	No	No	No
123	> 36	No	No	No	No	No	No	No	No	No
124	[28 - 31]	No	No	No	No	No	No	No	No	No
125	> 36	No	No	No	No	No	No	No	No	No
126	[28 - 31]	No	No	No	No	No	No	No	No	No
127	[32 - 36]	No	No	No	No	No	No	No	No	No
128	> 36	No	No	No	No	No	No	No	No	No
129	> 36	No	No	No	No	No	No	No	No	No
130	[28 - 31]	No	No	No	No	No	No	No	No	No
131	> 36	No	No	No	No	No	No	No	No	No
132	[28 - 31]	No	No	No	No	No	No	No	No	No
133	> 36	No	No	No	No	No	No	No	No	No
134	> 36	No	No	No	No	No	No	No	No	No
135	> 36	No	No	No	No	No	No	No	No	No
136	[32 - 36]	No	No	No	No	No	No	No	No	No
137	[32 - 36]	No	No	No	No	No	No	No	No	No
138	> 36	No	No	No	No	No	No	No	No	No
139	[32 - 36]	No	No	No	No	No	No	No	No	No
140	> 36	No	No	No	No	No	No	No	No	No
141	[28 - 31]	No	No	No	No	No	No	No	No	No
142	[32 - 36]	No	No	No	No	No	No	No	No	No
143	[32 - 36]	No	No	No	No	No	No	No	No	No
144	> 36	No	No	No	No	No	No	No	No	No
145	> 36	No	No	No	No	No	No	No	No	No
146	> 36	No	No	No	No	No	No	No	No	No
147	< 28	No	No	No	No	No	No	No	No	No
148	[32 - 36]	No	No	No	No	No	No	No	No	No
149	[32 - 36]	No	No	No	No	No	No	No	No	No
150	> 36	No	No	No	No	No	No	No	No	No
151	> 36	No	No	No	No	No	No	No	No	No
152	[32 - 36]	No	No	No	No	No	No	No	No	No
153	[32 - 36]	No	No	No	No	No	No	No	No	No
154	[32 - 36]	No	No	No	No	No	No	No	No	No
155	> 36	No	No	No	No	No	No	No	No	No
156	> 36	No	No	No	No	No	No	No	No	No
157	> 36	No	No	No	No	No	No	No	No	No
158	> 36	No	No	No	No	No	No	No	No	No
159	[32 - 36]	No	No	No	No	No	No	No	No	No
160	> 36	No	No	No	No	No	No	No	No	No
161	> 36	No	No	No	No	No	No	No	No	No
162	< 28	No	No	No	No	No	No	No	No	No
163	[32 - 36]	No	No	No	No	No	No	No	No	No
164	[32 - 36]	No	No	No	No	No	No	No	No	No
165	> 36	No	No	No	No	No	No	No	No	No
166	> 36	No	No	No	No	No	No	No	No	No
167	[32 - 36]	No	No	No	No	No	No	No	No	No
168	[32 - 36]	No	No	No	No	No	No	No	No	No
169	[32 - 36]	No	No	No	No	No	No	No	No	No
170	> 36	No	No	No	No	No	No	No	No	No
171	[32 - 36]	No	No	No	No	No	No	No	No	No
172	[28 - 31]	No	No	No	No	No	No	No	No	No
173	[28 - 31]	No	No	No	No	No	No	No	No	No
174	> 36	No	No	No	No	No	No	No	No	No
175	> 36	No	No	No	No	No	No	No	No	No
176	> 36	No	No	No	No	No	No	No	No	No
177	> 36	No	No	No	No	No	No	No	No	No
178	> 36	No	No	No	No	No	No	No	No	No
179	> 36	No	No	No	No	No	No	No	No	No
180	> 36	No	No	No	No	No	No	No	No	No
181	[32 - 36]	No	No	No	No	No	No	No	No	No
182	< 28	No	No	No	No	No	No	No	No	No
183	> 36	No	No	No	No	No	No	No	No	No
184	[32 - 36]	No	No	No	No	No	No	No	No	No
185	[32 - 36]	No	No	No	No	No	No	No	No	No
186	> 36	No	No	No	No	No	No	No	No	No
187	> 36	No	No	No	No	No	No	No	No	No
188	> 36	No	No	No	No	No	No	No	No	No
189	[32 - 36]	No	No	No	No	No	No	No	No	No
190	[32 - 36]	No	No	No	No	No	No	No	No	No
191	[32 - 36]	No	No	No	No	No	No	No	No	No
192	[32 - 36]	No	No	No	No	No	No	No	No	No
193	[32 - 36]	No	No	No	No	No	No	No	No	No
194	[32 - 36]	No	No	No	No	No	No	No	No	No
195	> 36	No	No	No	No	No	No	No	No	No
196	> 36	No	No	No	No	No	No	No	No	No
197	> 36	No	No	No	No	No	No	No	No	No
198	[32 - 36]	No	No	No	No	No	No	No	No	No
199	[32 - 36]	No	No	No	No	No	No	No	No	No
200	[32 - 36]	No	No	No	No	No	No	No	No	No
201	> 36	No	No	No	No	No	No	No	No	No
202	[32 - 36]	No	No	No	No	No	No	No	No	No
203	[32 - 36]	No	No	No	No	No	No	No	No	No
204	[32 - 36]	No	No	No	No	No	No	No	No	No
205	> 36	No	No	No	No	No	No	No	No	No
206	[32 - 36]	No	No	No	No	No	No	No	No	No
207	< 28	No	No	No	No	No	No	No	No	No
208	[32 - 36]	No	No	No	No	No	No	No	No	No
209	> 36	No	No	No	No	No	No	No	No	No
210	> 36	No	No	No	No	No	No	No	No	No
211	[32 - 36]	No	No	No	No	No	No	No	No	No
212	[32 - 36]	No	No	No	No	No	No	No	No	No
213	[28 - 31]	No	No	No	No	No	No	No	No	No
214	[28 - 31]	No	No	No	No	No	No	No	No	No
215	[32 - 36]	No	No	No	No	No	No	No	No	No
216	[28 - 31]	No	No	No	No	No	No	No	No	No
217	[32 - 36]	No	No	No	No	No	No	No	No	No
218	[32 - 36]	No	No	No	No	No	No	No	No	No
219	[28 - 31]	No	No	No	No	No	No	No	No	No
220	> 36	No	No	No	No	No	No	No	No	No
221	[32 - 36]	No	No	No	No	No	No	No	No	No
222	[28 - 31]	No	No	No	No	No	No	No	No	No
223	[28 - 31]	Yes	No	No	No	No	No	No	No	No
224	[32 - 36]	No	No	No	No	No	No	No	No	No
225	[28 - 31]	No	No	No	No	No	No	No	No	No
226	< 28	Yes	No	No	No	No	No	No	No	No
227	< 28	No	No	No	No	No	No	No	No	No
228	[32 - 36]	No	No	No	No	No	No	No	No	No
229	< 28	No	No	No	No	No	No	No	No	No
230	[32 - 36]	No	No	No	No	No	No	No	No	No
231	[32 - 36]	No	No	No	No	No	No	No	No	No
232	[32 - 36]	No	No	No	No	No	No	No	No	No
233	[32 - 36]	No	No	No	No	No	No	No	No	No
234	> 36	No	No	No	No	No	No	No	No	No
235	< 28	No	No	No	No	No	No	No	No	No
236	< 28	Yes	No	No	No	No	No	No	No	No
237	[32 - 36]	No	No	No	No	No	No	No	No	No
238	[32 - 36]	No	No	No	No	No	No	No	No	No
239	> 36	No	No	No	No	No	No	No	No	No
240	> 36	No	No	No	No	No	No	No	No	No
241	[32 - 36]	No	No	No	No	No	No	No	No	No
242	[28 - 31]	No	No	No	No	No	No	No	No	No
243	[32 - 36]	No	No	No	No	No	No	No	No	No
244	> 36	No	No	No	No	No	No	No	No	No
245	[32 - 36]	No	No	No	No	No	No	No	No	No
246	[32 - 36]	No	No	No	No	No	No	No	No	No
247	> 36	No	No	No	No	No	No	No	No	No
248	[32 - 36]	No	No	No	No	No	No	No	No	No
249	[32 - 36]	No	No	No	No	No	No	No	No	No
250	> 36	No	No	No	No	No	No	No	No	No
251	[28 - 31]	No	No	No	No	No	No	No	No	No
252	> 36	No	No	No	No	No	No	No	No	No
253	[32 - 36]	No	No	No	No	No	No	No	No	No
254	[32 - 36]	No	No	No	No	No	No	No	No	No
255	[28 - 31]	No	No	No	No	No	No	No	No	No
256	[28 - 31]	No	No	No	No	No	No	No	No	No
257	> 36	No	No	No	No	No	No	No	No	No
258	< 28	No	No	No	No	No	No	No	No	No
259	[28 - 31]	No	No	No	No	No	No	No	No	No
260	> 36	No	No	No	No	No	No	No	No	No
261	[32 - 36]	No	No	No	No	No	No	No	No	No
262	[32 - 36]	No	No	No	No	No	No	No	No	No
263	> 36	No	No	No	No	No	No	No	No	No
264	> 36	No	No	No	No	No	No	No	No	No
265	[32 - 36]	No	No	No	No	No	No	No	No	No
266	[32 - 36]	No	No	No	No	No	No	No	No	No
267	> 36	No	No	No	No	No	No	No	No	No
268	< 28	Yes	No	No	No	No	No	No	No	No
269	[32 - 36]	No	No	No	No	No	No	No	No	No
270	[28 - 31]	No	No	No	No	No	No	No	No	No
271	[32 - 36]	No	No	No	No	No	No	No	No	No
272	> 36	No	No	No	No	No	No	No	No	No
273	[28 - 31]	No	No	No	No	No	No	No	No	No
274	[28 - 31]	No	No	No	No	No	No	No	No	No
275	> 36	No	No	No	No	No	No	No	No	No
276	[32 - 36]	No	No	No	No	No	No	No	No	No
277	[32 - 36]	No	No	No	No	No	No	No	No	No
278	[32 - 36]	No	No	No	No	No	No	No	No	No
279	> 36	No	No	No	No	No	No	No	No	No
280	[32 - 36]	No	No	No	No	No	No	No	No	No
281	[32 - 36]	No	No	No	No	No	No	No	No	No
282	[32 - 36]	No	No	No	No	No	No	No	No	No
283	[32 - 36]	No	No	No	No	No	No	No	No	No
284	[28 - 31]	No	No	No	No	No	No	No	No	No
285	[32 - 36]	No	No	No	No	No	No	No	No	No
286	> 36	No	No	No	No	No	No	No	No	No
287	> 36	No	No	No	No	No	No	No	No	No
288	[32 - 36]	No	No	No	No	No	No	No	No	No
289	> 36	No	No	No	No	No	No	No	No	No
290	[28 - 31]	No	No	No	No	No	No	No	No	No
291	> 36	No	No	No	No	No	No	No	No	No
292	< 28	No	No	No	No	No	No	No	No	No
293	[32 - 36]	No	No	No	No	No	No	No	No	No
294	< 28	No	No	No	No	No	No	No	No	No
295	[28 - 31]	No	No	No	No	No	No	No	No	No
296	[28 - 31]	No	No	No	No	No	No	No	No	No
297	[28 - 31]	No	No	No	No	No	No	No	No	No
298	[28 - 31]	No	No	No	No	No	No	No	No	No
299	< 28	No	No	No	No	No	No	No	No	No
300	[28 - 31]	No	No	No	No	No	No	No	No	No
301	[28 - 31]	No	No	No	No	No	No	No	No	No
302	< 28	No	No	No	No	No	No	No	No	No
303	[28 - 31]	No	No	No	No	No	No	No	No	No
304	> 36	No	No	No	No	No	No	No	No	No
305	< 28	No	No	No	No	No	No	No	No	No
306	[28 - 31]	No	No	No	No	No	No	No	No	No
307	> 36	No	No	No	No	No	No	No	No	No
308	[32 - 36]	No	No	No	No	No	No	No	No	No
309	> 36	No	No	No	No	No	No	No	No	No
310	< 28	No	No	No	No	No	No	No	No	No
311	< 28	No	No	No	No	No	No	No	No	No
312	[32 - 36]	No	No	No	No	No	No	No	No	No
313	[32 - 36]	No	No	No	No	No	No	No	No	No
314	[28 - 31]	No	No	No	No	No	No	No	No	No
315	[28 - 31]	No	No	No	No	No	No	No	No	No
316	[32 - 36]	No	No	No	No	No	No	No	No	No
317	< 28	No	No	No	No	No	No	No	No	No
318	< 28	No	No	No	No	No	No	No	No	No
319	< 28	No	No	No	No	No	No	No	No	No
320	[32 - 36]	No	No	No	No	No	No	No	No	No
321	> 36	No	No	No	No	No	No	No	No	No
322	[32 - 36]	No	No	No	No	No	No	No	No	No
323	> 36	No	No	No	No	No	No	No	No	No
324	> 36	No	No	No	No	No	No	No	No	No
325	[32 - 36]	No	No	No	No	No	No	No	No	No
326	> 36	No	No	No	No	No	No	No	No	No
327	> 36	No	No	No	No	No	No	No	No	No
328	[32 - 36]	No	No	No	No	No	No	No	No	No
329	[32 - 36]	No	No	No	No	No	No	No	No	No
330	[32 - 36]	No	No	No	No	No	No	No	No	No
331	[32 - 36]	No	No	No	No	No	No	No	No	No
332	[32 - 36]	No	No	No	No	No	No	No	No	No
333	> 36	No	No	No	No	No	No	No	No	No
334	[32 - 36]	No	No	No	No	No	No	No	No	No
335	[32 - 36]	No	No	No	No	No	No	No	No	No
336	> 36	No	No	No	No	No	No	No	No	No
337	[32 - 36]	No	No	No	No	No	No	No	No	No
338	[32 - 36]	No	No	No	No	No	No	No	No	No
339	[32 - 36]	No	No	No	No	No	No	No	No	No
340	[32 - 36]	No	No	No	No	No	No	No	No	No
341	> 36	No	No	No	No	No	No	No	No	No
342	[32 - 36]	No	No	No	No	No	No	No	No	No
343	[32 - 36]	No	No	No	No	No	No	No	No	No
344	> 36	No	No	No	No	No	No	No	No	No
345	[32 - 36]	No	No	No	No	No	No	No	No	No
346	[28 - 31]	No	No	No	No	No	No	No	No	No
347	> 36	No	No	No	No	No	No	No	No	No
348	[28 - 31]	No	No	No	No	No	No	No	No	No
349	> 36	No	No	No	No	No	No	No	No	No
350	[32 - 36]	No	No	No	No	No	No	No	No	No
351	[32 - 36]	No	No	No	No	No	No	No	No	No
352	> 36	No	No	No	No	No	No	No	No	No
353	> 36	No	No	No	No	No	No	No	No	No
354	> 36	No	No	No	No	No	No	No	No	No
355	> 36	No	No	No	No	No	No	No	No	No
356	> 36	No	No	No	No	No	No	No	No	No
357	> 36	No	No	No	No	No	No	No	No	No
358	> 36	No	No	No	No	No	No	No	No	No
359	[32 - 36]	No	No	No	No	No	No	No	No	No
360	> 36	No	No	No	No	No	No	No	No	No
361	> 36	No	No	No	No	No	No	No	No	No
362	> 36	No	No	No	No	No	No	No	No	No
363	> 36	No	No	No	No	No	No	No	No	No
364	> 36	No	No	No	No	No	No	No	No	No
365	> 36	No	No	No	No	No	No	No	No	No
366	< 28	No	No	No	No	No	No	No	No	No
367	< 28	No	No	No	No	No	No	No	No	No
368	[28 - 31]	No	No	No	No	No	No	No	No	No
369	[32 - 36]	No	No	No	No	No	No	No	No	No
370	[32 - 36]	No	No	No	No	No	No	No	No	No
371	> 36	No	No	No	No	No	No	No	No	No
372	[28 - 31]	No	No	No	No	No	No	No	No	No
373	< 28	No	No	No	No	No	No	No	No	No
374	[32 - 36]	No	No	No	No	No	No	No	No	No
375	[28 - 31]	No	No	No	No	No	No	No	No	No
376	[28 - 31]	No	No	No	No	No	No	No	No	No
377	[32 - 36]	No	No	No	No	No	No	No	No	No
378	[32 - 36]	No	No	No	No	No	No	No	No	No
379	> 36	No	No	No	No	No	No	No	No	No
380	[32 - 36]	No	No	No	No	No	No	No	No	No
381	> 36	No	No	No	No	No	No	No	No	No
382	> 36	No	No	No	No	No	No	No	No	No
383	[32 - 36]	No	No	No	No	No	No	No	No	No
384	> 36	No	No	No	No	No	No	No	No	No
385	> 36	No	No	No	No	No	No	No	No	No
386	[28 - 31]	No	No	No	No	No	No	No	No	No
387	[28 - 31]	No	No	No	No	No	No	No	No	No
388	> 36	No	No	No	No	No	No	No	No	No
389	[28 - 31]	No	No	No	No	No	No	No	No	No
390	[32 - 36]	No	No	No	No	No	No	No	No	No
391	> 36	No	No	No	No	No	No	No	No	No
392	[28 - 31]	No	No	No	No	No	No	No	No	No
393	[32 - 36]	No	No	No	No	No	No	No	No	No
394	> 36	No	No	No	No	No	No	No	No	No
395	[32 - 36]	No	No	No	No	No	No	No	No	No
396	> 36	No	No	No	No	No	No	No	No	No
397	[32 - 36]	No	No	No	No	No	No	No	No	No
398	> 36	No	No	No	No	No	No	No	No	No
399	[32 - 36]	No	No	No	No	No	No	No	No	No
400	> 36	No	No	No	No	No	No	No	No	No
401	[32 - 36]	No	No	No	No	No	No	No	No	No
402	[32 - 36]	No	No	No	No	No	No	No	No	No
403	[32 - 36]	No	No	No	No	No	No	No	No	No
404	[32 - 36]	No	No	No	No	No	No	No	No	No
405	< 28	No	No	No	No	No	No	No	No	No
406	[32 - 36]	No	No	No	No	No	No	No	No	No
407	> 36	No	No	No	No	No	No	No	No	No
408	> 36	No	No	No	No	No	No	No	No	No
409	[28 - 31]	No	No	No	No	No	No	No	No	No
410	> 36	No	No	No	No	No	No	No	No	No
411	> 36	No	No	No	No	No	No	No	No	No
412	[32 - 36]	No	No	No	No	No	No	No	No	No
413	> 36	No	No	No	No	No	No	No	No	No
414	[32 - 36]	No	No	No	No	No	No	No	No	No
415	> 36	No	No	No	No	No	No	No	No	No
416	> 36	No	No	No	No	No	No	No	No	No
417	[28 - 31]	No	No	No	No	No	No	No	No	No
418	> 36	No	No	No	No	No	No	No	No	No
419	> 36	No	No	No	No	No	No	No	No	No
420	> 36	No	No	No	No	No	No	No	No	No
421	> 36	No	No	No	No	No	No	No	No	No
422	> 36	No	No	No	No	No	No	No	No	No
423	> 36	No	No	No	No	No	No	No	No	No
424	[28 - 31]	No	No	No	No	No	No	No	No	No
425	> 36	No	No	No	No	No	No	No	No	No
426	> 36	No	No	No	No	No	No	No	No	No
427	> 36	No	No	No	No	No	No	No	No	No
428	> 36	No	No	No	No	No	No	No	No	No
429	[28 - 31]	No	No	No	No	No	No	No	No	No
430	[32 - 36]	No	No	No	No	No	No	No	No	No
431	> 36	No	No	No	No	No	No	No	No	No
432	> 36	No	No	No	No	No	No	No	No	No
433	[32 - 36]	No	No	No	No	No	No	No	No	No
434	> 36	No	No	No	No	No	No	No	No	No
435	[32 - 36]	No	No	No	No	No	No	No	No	No
436	[32 - 36]	No	No	No	No	No	No	No	No	No
437	> 36	No	No	No	No	No	No	No	No	No
438	> 36	No	No	No	No	No	No	No	No	No
439	[32 - 36]	No	No	No	No	No	No	No	No	No
440	> 36	No	No	No	No	No	No	No	No	No
441	> 36	No	No	No	No	No	No	No	No	No
442	> 36	No	No	No	No	No	No	No	No	No
443	[28 - 31]	No	No	No	No	No	No	No	No	No
444	> 36	No	No	No	No	No	No	No	No	No
445	> 36	No	No	No	No	No	No	No	No	No
446	[32 - 36]	No	No	No	No	No	No	No	No	No
447	> 36	No	No	No	No	No	No	No	No	No
448	[32 - 36]	No	No	No	No	No	No	No	No	No
449	[28 - 31]	No	No	No	No	No	No	No	No	No
450	[28 - 31]	No	No	No	No	No	No	No	No	No
451	> 36	No	No	No	No	No	No	No	No	No
452	> 36	No	No	No	No	No	No	No	No	No
453	> 36	No	No	No	No	No	No	No	No	No
454	[32 - 36]	No	No	No	No	No	No	No	No	No
455	> 36	No	No	No	No	No	No	No	No	No
456	> 36	No	No	No	No	No	No	No	No	No
457	> 36	No	No	No	No	No	No	No	No	No
458	[32 - 36]	No	No	No	No	No	No	No	No	No
459	> 36	No	No	No	No	No	No	No	No	No
460	> 36	No	No	No	No	No	No	No	No	No
461	> 36	No	No	No	No	No	No	No	No	No
462	[32 - 36]	No	No	No	No	No	No	No	No	No
463	> 36	No	No	No	No	No	No	No	No	No
464	> 36	No	No	No	No	No	No	No	No	No
465	> 36	No	No	No	No	No	No	No	No	No
466	> 36	No	No	No	No	No	No	No	No	No
467	> 36	No	No	No	No	No	No	No	No	No
468	< 28	No	No	No	No	No	No	No	No	No
469	> 36	No	No	No	No	No	No	No	No	No
470	> 36	No	No	No	No	No	No	No	No	No
471	> 36	No	No	No	No	No	No	No	No	No
472	[32 - 36]	No	No	No	No	No	No	No	No	No
473	> 36	No	No	No	No	No	No	No	No	No
474	> 36	No	No	No	No	No	No	No	No	No
475	> 36	No	No	No	No	No	No	No	No	No
476	> 36	No	No	No	No	No	No	No	No	No
477	[32 - 36]	No	No	No	No	No	No	No	No	No
478	[32 - 36]	No	No	No	No	No	No	No	No	No
479	> 36	No	No	No	No	No	No	No	No	No
480	> 36	No	No	No	No	No	No	No	No	No
481	> 36	No	No	No	No	No	No	No	No	No
482	> 36	No	No	No	No	No	No	No	No	No
483	[32 - 36]	No	No	No	No	No	No	No	No	No
484	> 36	No	No	No	No	No	No	No	No	No
485	> 36	No	No	No	No	No	No	No	No	No
486	> 36	No	No	No	No	No	No	No	No	No
487	> 36	No	No	No	No	No	No	No	No	No
488	> 36	No	No	No	No	No	No	No	No	No
489	[32 - 36]	No	No	No	No	No	No	No	No	No
490	[32 - 36]	No	No	No	No	No	No	No	No	No
491	> 36	No	No	No	No	No	No	No	No	No
492	> 36	No	No	No	No	No	No	No	No	No
493	> 36	No	No	No	No	No	No	No	No	No
494	> 36	No	No	No	No	No	No	No	No	No
495	[32 - 36]	No	No	No	No	No	No	No	No	No
496	[32 - 36]	No	No	No	No	No	No	No	No	No
497	> 36	No	No	No	No	No	No	No	No	No
498	[28 - 31]	No	No	No	No	No	No	No	No	No
499	[32 - 36]	No	No	No	No	No	No	No	No	No
500	> 36	No	No	No	No	No	No	No	No	No
501	> 36	No	No	No	No	No	No	No	No	No
502	> 36	No	No	No	No	No	No	No	No	No
503	[32 - 36]	No	No	No	No	No	No	No	No	No
504	> 36	No	No	No	No	No	No	No	No	No
505	> 36	No	No	No	No	No	No	No	No	No
506	> 36	No	No	No	No	No	No	No	No	No
507	[32 - 36]	No	No	No	No	No	No	No	No	No
508	> 36	No	No	No	No	No	No	No	No	No
509	[32 - 36]	No	No	No	No	No	No	No	No	No
510	> 36	No	No	No	No	No	No	No	No	No
511	> 36	No	No	No	No	No	No	No	No	No
512	[28 - 31]	No	No	No	No	No	No	No	No	No
513	[28 - 31]	No	No	No	No	No	No	No	No	No
514	> 36	No	No	No	No	No	No	No	No	No
515	> 36	No	No	No	No	No	No	No	No	No
516	[32 - 36]	No	No	No	No	No	No	No	No	No
517	< 28	No	No	No	No	No	No	No	No	No
518	> 36	No	No	No	No	No	No	No	No	No
519	> 36	No	No	No	No	No	No	No	No	No
520	[28 - 31]	No	No	No	No	No	No	No	No	No
521	[32 - 36]	No	No	No	No	No	No	No	No	No
522	> 36	No	No	No	No	No	No	No	No	No
523	> 36	No	No	No	No	No	No	No	No	No
524	> 36	No	No	No	No	No	No	No	No	No
525	> 36	No	No	No	No	No	No	No	No	No
526	> 36	No	No	No	No	No	No	No	No	No
527	> 36	No	No	No	No	No	No	No	No	No
528	> 36	No	No	No	No	No	No	No	No	No
529	> 36	No	No	No	No	No	No	No	No	No
530	> 36	No	No	No	No	No	No	No	No	No
531	> 36	No	No	No	No	No	No	No	No	No
532	> 36	No	No	No	No	No	No	No	No	No
533	> 36	No	No	No	No	No	No	No	No	No
534	> 36	No	No	No	No	No	No	No	No	No
535	> 36	No	No	No	No	No	No	No	No	No
536	> 36	No	No	No	No	No	No	No	No	No
537	> 36	No	No	No	No	No	No	No	No	No
538	[32 - 36]	No	No	No	No	No	No	No	No	No
539	> 36	No	No	No	No	No	No	No	No	No
540	[32 - 36]	No	No	No	No	No	No	No	No	No
541	[32 - 36]	No	No	No	No	No	No	No	No	No
542	[32 - 36]	No	No	No	No	No	No	No	No	No
543	> 36	No	No	No	No	No	No	No	No	No
544	[28 - 31]	No	No	No	No	No	No	No	No	No
545	> 36	No	No	No	No	No	No	No	No	No
546	> 36	No	No	No	No	No	No	No	No	No
547	[32 - 36]	No	No	No	No	No	No	No	No	No
548	> 36	No	No	No	No	No	No	No	No	No
549	[32 - 36]	No	No	No	No	No	No	No	No	No
550	[32 - 36]	No	No	No	No	No	No	No	No	No
551	[32 - 36]	No	No	No	No	No	No	No	No	No
552	[32 - 36]	No	No	No	No	No	No	No	No	No
553	> 36	No	No	No	No	No	No	No	No	No
554	> 36	No	No	No	No	No	No	No	No	No
555	> 36	No	No	No	No	No	No	No	No	No
556	[32 - 36]	No	No	No	No	No	No	No	No	No
557	> 36	No	No	No	No	No	No	No	No	No
558	[28 - 31]	No	No	No	No	No	No	No	No	No
559	[28 - 31]	No	No	No	No	No	No	No	No	No
560	> 36	No	No	No	No	No	No	No	No	No
561	> 36	No	No	No	No	No	No	No	No	No
562	> 36	No	No	No	No	No	No	No	No	No
563	[32 - 36]	No	No	No	No	No	No	No	No	No
564	[28 - 31]	No	No	No	No	No	No	No	No	No
565	> 36	No	No	No	No	No	No	No	No	No
566	> 36	No	No	No	No	No	No	No	No	No
567	> 36	No	No	No	No	No	No	No	No	No
568	[32 - 36]	No	No	No	No	No	No	No	No	No
569	> 36	No	No	No	No	No	No	No	No	No
570	[32 - 36]	No	No	No	No	No	No	No	No	No
571	[32 - 36]	No	No	No	No	No	No	No	No	No
572	> 36	No	No	No	No	No	No	No	No	No
573	< 28	No	No	No	No	No	No	No	No	No
574	> 36	No	No	No	No	No	No	No	No	No
575	[32 - 36]	No	No	No	No	No	No	No	No	No
576	> 36	No	No	No	No	No	No	No	No	No
577	[28 - 31]	No	No	No	No	No	No	No	No	No
578	[28 - 31]	No	No	No	No	No	No	No	No	No
579	> 36	No	No	No	No	No	No	No	No	No
580	> 36	No	No	No	No	No	No	No	No	No
581	[32 - 36]	No	No	No	No	No	No	No	No	No
582	> 36	No	No	No	No	No	No	No	No	No
583	[32 - 36]	No	No	No	No	No	No	No	No	No
584	[32 - 36]	No	No	No	No	No	No	No	No	No
585	[28 - 31]	No	No	No	No	No	No	No	No	No
586	[32 - 36]	No	No	No	No	No	No	No	No	No
587	> 36	No	No	No	No	No	No	No	No	No
588	[28 - 31]	No	No	No	No	No	No	No	No	No
589	< 28	No	No	No	No	No	No	No	No	No
590	< 28	No	No	No	No	No	No	No	No	No
591	< 28	No	No	No	No	No	No	No	No	No
592	[28 - 31]	No	No	No	No	No	No	No	No	No
593	[28 - 31]	No	No	No	No	No	No	No	No	No
594	[32 - 36]	No	No	No	No	No	No	No	No	No
595	[32 - 36]	No	No	No	No	No	No	No	No	No
596	< 28	No	No	No	No	No	No	No	No	No
597	[28 - 31]	No	No	No	No	No	No	No	No	No
598	[32 - 36]	No	No	No	No	No	No	No	No	No
599	[32 - 36]	No	No	No	No	No	No	No	No	No
600	[32 - 36]	No	No	No	No	No	No	No	No	No
601	[28 - 31]	No	No	No	No	No	No	No	No	No
602	< 28	No	No	No	No	No	No	No	No	No
603	> 36	No	No	No	No	No	No	No	No	No
604	[32 - 36]	No	No	No	No	No	No	No	No	No
605	[32 - 36]	No	No	No	No	No	No	No	No	No
606	[28 - 31]	No	No	No	No	No	No	No	No	No
607	> 36	No	No	No	No	No	No	No	No	No
608	> 36	No	No	No	No	No	No	No	No	No
609	> 36	No	No	No	No	No	No	No	No	No
610	[28 - 31]	No	No	No	No	No	No	No	No	No
611	[28 - 31]	No	No	No	No	No	No	No	No	No
612	[32 - 36]	No	No	No	No	No	No	No	No	No
613	< 28	No	No	No	No	No	No	No	No	No
614	[32 - 36]	No	No	No	No	No	No	No	No	No
615	[28 - 31]	No	No	No	No	No	No	No	No	No
616	[28 - 31]	No	No	No	No	No	No	No	No	No
617	> 36	No	No	No	No	No	No	No	No	No
618	[32 - 36]	No	No	No	No	No	No	No	No	No
619	[32 - 36]	No	No	No	No	No	No	No	No	No
620	[32 - 36]	No	No	No	No	No	No	No	No	No
621	[32 - 36]	No	No	No	No	No	No	No	No	No
622	[28 - 31]	No	No	No	No	No	No	No	No	No
623	> 36	No	No	No	No	No	No	No	No	No
624	> 36	No	No	No	No	No	No	No	No	No
625	[32 - 36]	No	No	No	No	No	No	No	No	No
626	[32 - 36]	No	No	No	No	No	No	No	No	No
627	[32 - 36]	No	No	No	No	No	No	No	No	No
628	[32 - 36]	No	No	No	No	No	No	No	No	No
629	> 36	No	No	No	No	No	No	No	No	No
630	> 36	No	No	No	No	No	No	No	No	No
631	[32 - 36]	No	No	No	No	No	No	No	No	No
632	[32 - 36]	No	No	No	No	No	No	No	No	No
633	> 36	No	No	No	No	No	No	No	No	No
634	[32 - 36]	No	No	No	No	No	No	No	No	No
635	[32 - 36]	No	No	No	No	No	No	No	No	No
636	> 36	No	No	No	No	No	No	No	No	No
637	> 36	No	No	No	No	No	No	No	No	No
638	> 36	No	No	No	No	No	No	No	No	No
639	> 36	No	No	No	No	No	No	No	No	No
640	> 36	No	No	No	No	No	No	No	No	No
641	> 36	No	No	No	No	No	No	No	No	No
642	[32 - 36]	No	No	No	No	No	No	No	No	No
643	> 36	No	No	No	No	No	No	No	No	No
644	[32 - 36]	No	No	No	No	No	No	No	No	No
645	[32 - 36]	No	No	No	No	No	No	No	No	No
646	[32 - 36]	No	No	No	No	No	No	No	No	No
647	[32 - 36]	No	No	No	No	No	No	No	No	No
648	> 36	No	No	No	No	No	No	No	No	No
649	[32 - 36]	No	No	No	No	No	No	No	No	No
650	[32 - 36]	No	No	No	No	No	No	No	No	No
651	[32 - 36]	No	No	No	No	No	No	No	No	No
652	[32 - 36]	No	No	No	No	No	No	No	No	No
653	> 36	No	No	No	No	No	No	No	No	No
654	[32 - 36]	No	No	No	No	No	No	No	No	No
655	> 36	No	No	No	No	No	No	No	No	No
656	[32 - 36]	No	No	No	No	No	No	No	No	No
657	[32 - 36]	No	No	No	No	No	No	No	No	No
658	[28 - 31]	No	No	No	No	No	No	No	No	No
659	[32 - 36]	No	No	No	No	No	No	No	No	No
660	[32 - 36]	No	No	No	No	No	No	No	No	No
661	> 36	No	No	No	No	No	No	No	No	No
662	[32 - 36]	No	No	No	No	No	No	No	No	No
663	> 36	No	No	No	No	No	No	No	No	No
664	[32 - 36]	No	No	No	No	No	No	No	No	No
665	[32 - 36]	No	No	No	No	No	No	No	No	No
666	> 36	No	No	No	No	No	No	No	No	No
667	[32 - 36]	No	No	No	No	No	No	No	No	No
668	> 36	No	No	No	No	No	No	No	No	No
669	[32 - 36]	No	No	No	No	No	No	No	No	No
670	[32 - 36]	No	No	No	No	No	No	No	No	No
671	> 36	No	No	No	No	No	No	No	No	No
672	[28 - 31]	No	No	No	No	No	No	No	No	No
673	> 36	No	No	No	No	No	No	No	No	No
674	[28 - 31]	No	No	No	No	No	No	No	No	No
675	> 36	No	No	No	No	No	No	No	No	No
676	> 36	No	No	No	No	No	No	No	No	No
677	[32 - 36]	No	No	No	No	No	No	No	No	No
678	[32 - 36]	No	No	No	No	No	No	No	No	No
679	[32 - 36]	No	No	No	No	No	No	No	No	No
680	[28 - 31]	No	No	No	No	No	No	No	No	No
681	> 36	No	No	No	No	No	No	No	No	No
682	[32 - 36]	No	No	No	No	No	No	No	No	No
683	[32 - 36]	No	No	No	No	No	No	No	No	No
684	> 36	No	No	No	No	No	No	No	No	No
685	> 36	No	No	No	No	No	No	No	No	No
686	> 36	No	No	No	No	No	No	No	No	No
687	> 36	No	No	No	No	No	No	No	No	No
688	> 36	No	No	No	No	No	No	No	No	No
689	[32 - 36]	No	No	No	No	No	No	No	No	No
690	< 28	No	No	No	No	No	No	No	No	No
691	[32 - 36]	No	No	No	No	No	No	No	No	No
692	< 28	No	No	No	No	No	No	No	No	No
693	> 36	No	No	No	No	No	No	No	No	No
694	< 28	No	No	No	No	No	No	No	No	No
695	< 28	No	No	No	No	No	No	No	No	No
696	> 36	No	No	No	No	No	No	No	No	No
697	> 36	No	No	No	No	No	No	No	No	No
698	[32 - 36]	No	No	No	No	No	No	No	No	No
699	[32 - 36]	No	No	No	No	No	No	No	No	No
700	> 36	No	No	No	No	No	No	No	No	No
701	[28 - 31]	No	No	No	No	No	No	No	No	No
702	[28 - 31]	No	No	No	No	No	No	No	No	No
703	[32 - 36]	No	No	No	No	No	No	No	No	No
704	> 36	No	No	No	No	No	No	No	No	No
705	> 36	No	No	No	No	No	No	No	No	No
706	[32 - 36]	No	No	No	No	No	No	No	No	No
707	[32 - 36]	No	No	No	No	No	No	No	No	No
708	[32 - 36]	No	No	No	No	No	No	No	No	No
709	[28 - 31]	No	No	No	No	No	No	No	No	No
710	[28 - 31]	No	No	No	No	No	No	No	No	No
711	> 36	No	No	No	No	No	No	No	No	No
712	> 36	No	No	No	No	No	No	No	No	No
713	> 36	No	No	No	No	No	No	No	No	No
714	[32 - 36]	No	No	No	No	No	No	No	No	No
715	> 36	No	No	No	No	No	No	No	No	No
716	[32 - 36]	No	No	No	No	No	No	No	No	No
717	[32 - 36]	No	No	No	No	No	No	No	No	No
718	[32 - 36]	No	No	No	No	No	No	No	No	No
719	> 36	No	No	No	No	No	No	No	No	No
720	[32 - 36]	No	No	No	No	No	No	No	No	No
721	[32 - 36]	No	No	No	No	No	No	No	No	No
722	< 28	No	No	No	No	No	No	No	No	No
723	< 28	No	No	No	No	No	No	No	No	No
724	> 36	No	No	No	No	No	No	No	No	No
725	[32 - 36]	No	No	No	No	No	No	No	No	No
726	> 36	No	No	No	No	No	No	No	No	No
727	> 36	No	No	No	No	No	No	No	No	No
728	> 36	No	No	No	No	No	No	No	No	No
729	[32 - 36]	No	No	No	No	No	No	No	No	No
730	[32 - 36]	No	No	No	No	No	No	No	No	No
731	[32 - 36]	No	No	No	No	No	No	No	No	No
732	> 36	No	No	No	No	No	No	No	No	No
733	[32 - 36]	No	No	No	No	No	No	No	No	No
734	[32 - 36]	No	No	No	No	No	No	No	No	No
735	[32 - 36]	No	No	No	No	No	No	No	No	No
736	> 36	No	No	No	No	No	No	No	No	No
737	[32 - 36]	No	No	No	No	No	No	No	No	No
738	[32 - 36]	No	No	No	No	No	No	No	No	No
739	> 36	No	No	No	No	No	No	No	No	No
740	[32 - 36]	No	No	No	No	No	No	No	No	No
741	[32 - 36]	No	No	No	No	No	No	No	No	No
742	> 36	No	No	No	No	No	No	No	No	No
743	> 36	No	No	No	No	No	No	No	No	No
744	> 36	No	No	No	No	No	No	No	No	No
745	> 36	No	No	No	No	No	No	No	No	No
746	> 36	No	No	No	No	No	No	No	No	No
747	> 36	No	No	No	No	No	No	No	No	No
748	> 36	No	No	No	No	No	No	No	No	No
749	> 36	No	No	No	No	No	No	No	No	No
750	> 36	No	No	No	No	No	No	No	No	No
751	< 28	No	No	No	No	No	No	No	No	No
752	> 36	No	No	No	No	No	No	No	No	No
753	[32 - 36]	No	No	No	No	No	No	No	No	No
754	[32 - 36]	No	No	No	No	No	No	No	No	No
755	> 36	No	No	No	No	No	No	No	No	No
756	> 36	No	No	No	No	No	No	No	No	No
757	[28 - 31]	No	No	No	No	No	No	No	No	No
758	> 36	No	No	No	No	No	No	No	No	No
759	[32 - 36]	No	No	No	No	No	No	No	No	No
760	> 36	No	No	No	No	No	No	No	No	No
761	< 28	No	No	No	No	No	No	No	No	No
762	[32 - 36]	No	No	No	No	No	No	No	No	No
763	[32 - 36]	No	No	No	No	No	No	No	No	No
764	> 36	No	No	No	No	No	No	No	No	No
765	[32 - 36]	No	No	No	No	No	No	No	No	No
766	[32 - 36]	No	No	No	No	No	No	No	No	No
767	[32 - 36]	No	No	No	No	No	No	No	No	No
768	[32 - 36]	No	No	No	No	No	No	No	No	No
769	[32 - 36]	No	No	No	No	No	No	No	No	No
770	[28 - 31]	No	No	No	No	No	No	No	No	No
771	> 36	No	No	No	No	No	No	No	No	No
772	> 36	No	No	No	No	No	No	No	No	No
773	< 28	No	No	No	No	No	No	No	No	No
774	> 36	No	No	No	No	No	No	No	No	No
775	[32 - 36]	No	No	No	No	No	No	No	No	No
776	[28 - 31]	No	No	No	No	No	No	No	No	No
777	> 36	No	No	No	No	No	No	No	No	No
778	> 36	No	No	No	No	No	No	No	No	No
779	> 36	No	No	No	No	No	No	No	No	No
780	> 36	No	No	No	No	No	No	No	No	No
781	> 36	No	No	No	No	No	No	No	No	No
782	> 36	No	No	No	No	No	No	No	No	No
783	[28 - 31]	No	No	No	No	No	No	No	No	No
784	> 36	No	No	No	No	No	No	No	No	No
785	> 36	No	No	No	No	No	No	No	No	No
786	[32 - 36]	No	No	No	No	No	No	No	No	No
787	> 36	No	No	No	No	No	No	No	No	No
788	[28 - 31]	No	No	No	No	No	No	No	No	No
789	[32 - 36]	No	No	No	No	No	No	No	No	No
790	> 36	No	No	No	No	No	No	No	No	No
791	[32 - 36]	No	No	No	No	No	No	No	No	No
792	[32 - 36]	No	No	No	No	No	No	No	No	No
793	[32 - 36]	No	No	No	No	No	No	No	No	No
794	[32 - 36]	No	No	No	No	No	No	No	No	No
795	> 36	No	No	No	No	No	No	No	No	No
796	[32 - 36]	No	No	No	No	No	No	No	No	No
797	> 36	No	No	No	No	No	No	No	No	No
798	[28 - 31]	No	No	No	No	No	No	No	No	No
799	[28 - 31]	No	No	No	No	No	No	No	No	No
800	[28 - 31]	No	No	No	No	No	No	No	No	No
801	[28 - 31]	No	No	No	No	No	No	No	No	No
802	[32 - 36]	No	No	No	No	No	No	No	No	No
803	> 36	No	No	No	No	No	No	No	No	No
804	[32 - 36]	No	No	No	No	No	No	No	No	No
805	[32 - 36]	No	No	No	No	No	No	No	No	No
806	[32 - 36]	No	No	No	No	No	No	No	No	No
807	[28 - 31]	No	No	No	No	No	No	No	No	No
808	> 36	No	No	No	No	No	No	No	No	No
809	> 36	No	No	No	No	No	No	No	No	No
810	> 36	No	No	No	No	No	No	No	No	No
811	> 36	No	No	No	No	No	No	No	No	No
812	> 36	No	No	No	No	No	No	No	No	No
813	> 36	No	No	No	No	No	No	No	No	No
814	[32 - 36]	No	No	No	No	No	No	No	No	No
815	[32 - 36]	No	No	No	No	No	No	No	No	No
816	> 36	No	No	No	No	No	No	No	No	No
817	[32 - 36]	No	No	No	No	No	No	No	No	No
818	> 36	No	No	No	No	No	No	No	No	No
819	[32 - 36]	No	No	No	No	No	No	No	No	No
820	> 36	No	No	No	No	No	No	No	No	No
821	[28 - 31]	No	No	No	No	No	No	No	No	No
822	[28 - 31]	No	No	No	No	No	No	No	No	No
823	> 36	No	No	No	No	No	No	No	No	No
824	> 36	No	No	No	No	No	No	No	No	No
825	[32 - 36]	No	No	No	No	No	No	No	No	No
826	[32 - 36]	No	No	No	No	No	No	No	No	No
827	> 36	No	No	No	No	No	No	No	No	No
828	> 36	No	No	No	No	No	No	No	No	No
829	[28 - 31]	No	No	No	No	No	No	No	No	No
830	> 36	No	No	No	No	No	No	No	No	No
831	> 36	No	No	No	No	No	No	No	No	No
832	> 36	No	No	No	No	No	No	No	No	No
833	> 36	No	No	No	No	No	No	No	No	No
834	> 36	No	No	No	No	No	No	No	No	No
835	> 36	No	No	No	No	No	No	No	No	No
836	> 36	No	No	No	No	No	No	No	No	No
837	[32 - 36]	No	No	No	No	No	No	No	No	No
838	> 36	No	No	No	No	No	No	No	No	No
839	[32 - 36]	No	No	No	No	No	No	No	No	No
840	[32 - 36]	No	No	No	No	No	No	No	No	No
841	[32 - 36]	No	No	No	No	No	No	No	No	No
842	[32 - 36]	No	No	No	No	No	No	No	No	No
843	[28 - 31]	No	No	No	No	No	No	No	No	No
844	> 36	No	No	No	No	No	No	No	No	No
845	> 36	No	No	No	No	No	No	No	No	No
846	> 36	No	No	No	No	No	No	No	No	No
847	[32 - 36]	No	No	No	No	No	No	No	No	No
848	> 36	No	No	No	No	No	No	No	No	No
849	[32 - 36]	No	No	No	No	No	No	No	No	No
850	> 36	No	No	No	No	No	No	No	No	No
851	[32 - 36]	No	No	No	No	No	No	No	No	No
852	[28 - 31]	No	No	No	No	No	No	No	No	No
853	> 36	No	No	No	No	No	No	No	No	No
854	[32 - 36]	No	No	No	No	No	No	No	No	No
855	[32 - 36]	No	No	No	No	No	No	No	No	No
856	[32 - 36]	No	No	No	No	No	No	No	No	No
857	[32 - 36]	No	No	No	No	No	No	No	No	No
858	> 36	No	No	No	No	No	No	No	No	No
859	[32 - 36]	No	No	No	No	No	No	No	No	No
860	> 36	No	No	No	No	No	No	No	No	No
861	[28 - 31]	No	No	No	No	No	No	No	No	No
862	> 36	No	No	No	No	No	No	No	No	No
863	[32 - 36]	No	No	No	No	No	No	No	No	No
864	> 36	No	No	No	No	No	No	No	No	No
865	> 36	No	No	No	No	No	No	No	No	No
866	[28 - 31]	No	No	No	No	No	No	No	No	No
867	> 36	No	No	No	No	No	No	No	No	No
868	> 36	No	No	No	No	No	No	No	No	No
869	[32 - 36]	No	No	No	No	No	No	No	No	No
870	[32 - 36]	No	No	No	No	No	No	No	No	No
871	[32 - 36]	No	No	No	No	No	No	No	No	No
872	[32 - 36]	No	No	No	No	No	No	No	No	No
873	[32 - 36]	No	No	No	No	No	No	No	No	No
874	[28 - 31]	No	No	No	No	No	No	No	No	No
875	[28 - 31]	No	No	No	No	No	No	No	No	No
876	> 36	No	No	No	No	No	No	No	No	No
877	[32 - 36]	No	No	No	No	No	No	No	No	No
878	[32 - 36]	No	No	No	No	No	No	No	No	No
879	[32 - 36]	No	No	No	No	No	No	No	No	No
880	[32 - 36]	No	No	No	No	No	No	No	No	No
881	[32 - 36]	No	No	No	No	No	No	No	No	No
882	[32 - 36]	No	No	No	No	No	No	No	No	No
883	[32 - 36]	No	No	No	No	No	No	No	No	No
884	[32 - 36]	No	No	No	No	No	No	No	No	No
885	[32 - 36]	No	No	No	No	No	No	No	No	No
886	[32 - 36]	No	No	No	No	No	No	No	No	No
887	> 36	No	No	No	No	No	No	No	No	No
888	[32 - 36]	No	No	No	No	No	No	No	No	No
889	[28 - 31]	No	No	No	No	No	No	No	No	No
890	> 36	No	No	No	No	No	No	No	No	No
891	[32 - 36]	No	No	No	No	No	No	No	No	No
892	> 36	No	No	No	No	No	No	No	No	No
893	[32 - 36]	No	No	No	No	No	No	No	No	No
894	> 36	No	No	No	No	No	No	No	No	No
895	< 28	No	No	No	No	No	No	No	No	No
896	> 36	No	No	No	No	No	No	No	No	No
897	> 36	No	No	No	No	No	No	No	No	No
898	> 36	No	No	No	No	No	No	No	No	No
899	[32 - 36]	No	No	No	No	No	No	No	No	No
900	> 36	No	No	No	No	No	No	No	No	No
901	[32 - 36]	No	No	No	No	No	No	No	No	No
902	[32 - 36]	No	No	No	No	No	No	No	No	No
903	< 28	No	No	No	No	No	No	No	No	No
904	> 36	No	No	No	No	No	No	No	No	No
905	> 36	No	No	No	No	No	No	No	No	No
906	[32 - 36]	No	No	No	No	No	No	No	No	No
907	[32 - 36]	No	No	No	No	No	No	No	No	No
908	> 36	No	No	No	No	No	No	No	No	No
909	> 36	No	No	No	No	No	No	No	No	No
910	> 36	No	No	No	No	No	No	No	No	No
911	> 36	No	No	No	No	No	No	No	No	No
912	< 28	No	No	No	No	No	No	No	No	No
913	[32 - 36]	No	No	No	No	No	No	No	No	No
914	> 36	No	No	No	No	No	No	No	No	No
915	[32 - 36]	No	No	No	No	No	No	No	No	No
916	[32 - 36]	No	No	No	No	No	No	No	No	No
917	[32 - 36]	No	No	No	No	No	No	No	No	No
918	[32 - 36]	No	No	No	No	No	No	No	No	No
919	> 36	No	No	No	No	No	No	No	No	No
920	> 36	No	No	No	No	No	No	No	No	No
921	> 36	No	No	No	No	No	No	No	No	No
922	< 28	No	No	No	No	No	No	No	No	No
923	[32 - 36]	No	No	No	No	No	No	No	No	No
924	> 36	No	No	No	No	No	No	No	No	No
925	[28 - 31]	No	No	No	No	No	No	No	No	No
926	< 28	No	No	No	No	No	No	No	No	No
927	[32 - 36]	No	No	No	No	No	No	No	No	No
928	> 36	No	No	No	No	No	No	No	No	No
929	> 36	No	No	No	No	No	No	No	No	No
930	[32 - 36]	No	No	No	No	No	No	No	No	No
931	> 36	No	No	No	No	No	No	No	No	No
932	> 36	No	No	No	No	No	No	No	No	No
933	[32 - 36]	No	No	No	No	No	No	No	No	No
934	[32 - 36]	No	No	No	No	No	No	No	No	No
935	> 36	No	No	No	No	No	No	No	No	No
936	> 36	No	No	No	No	No	No	No	No	No
937	> 36	No	No	No	No	No	No	No	No	No
938	< 28	No	No	No	No	No	No	No	No	No
939	> 36	No	No	No	No	No	No	No	No	No
940	[32 - 36]	No	No	No	No	No	No	No	No	No
941	> 36	No	No	No	No	No	No	No	No	No
942	> 36	No	No	No	No	No	No	No	No	No
943	> 36	No	No	No	No	No	No	No	No	No
944	[28 - 31]	No	No	No	No	No	No	No	No	No
945	[28 - 31]	No	No	No	No	No	No	No	No	No
946	[32 - 36]	No	No	No	No	No	No	No	No	No
947	> 36	No	No	No	No	No	No	No	No	No
948	[32 - 36]	No	No	No	No	No	No	No	No	No
949	[32 - 36]	No	No	No	No	No	No	No	No	No
950	[32 - 36]	No	No	No	No	No	No	No	No	No
951	> 36	No	No	No	No	No	No	No	No	No
952	> 36	No	No	No	No	No	No	No	No	No
953	> 36	No	No	No	No	No	No	No	No	No
954	[32 - 36]	No	No	No	No	No	No	No	No	No
955	[32 - 36]	No	No	No	No	No	No	No	No	No
956	[32 - 36]	No	No	No	No	No	No	No	No	No
957	[32 - 36]	No	No	No	No	No	No	No	No	No
958	> 36	No	No	No	No	No	No	No	No	No
959	> 36	No	No	No	No	No	No	No	No	No
960	> 36	No	No	No	No	No	No	No	No	No
961	> 36	No	No	No	No	No	No	No	No	No
962	> 36	No	No	No	No	No	No	No	No	No
963	[32 - 36]	No	No	No	No	No	No	No	No	No
964	[32 - 36]	No	No	No	No	No	No	No	No	No
965	[28 - 31]	No	No	No	No	No	No	No	No	No
966	[32 - 36]	No	No	No	No	No	No	No	No	No
967	[32 - 36]	No	No	No	No	No	No	No	No	No
968	> 36	No	No	No	No	No	No	No	No	No
969	[32 - 36]	No	No	No	No	No	No	No	No	No
970	[32 - 36]	No	No	No	No	No	No	No	No	No
971	[32 - 36]	No	No	No	No	No	No	No	No	No
972	[32 - 36]	No	No	No	No	No	No	No	No	No
973	> 36	No	No	No	No	No	No	No	No	No
974	[32 - 36]	No	No	No	No	No	No	No	No	No
975	[32 - 36]	No	No	No	No	No	No	No	No	No
976	[28 - 31]	No	No	No	No	No	No	No	No	No
977	[32 - 36]	No	No	No	No	No	No	No	No	No
978	[32 - 36]	No	No	No	No	No	No	No	No	No
979	> 36	No	No	No	No	No	No	No	No	No
980	> 36	No	No	No	No	No	No	No	No	No
981	> 36	No	No	No	No	No	No	No	No	No
982	> 36	No	No	No	No	No	No	No	No	No
983	> 36	No	No	No	No	No	No	No	No	No
984	> 36	No	No	No	No	No	No	No	No	No
985	[28 - 31]	No	No	No	No	No	No	No	No	No
986	[32 - 36]	No	No	No	No	No	No	No	No	No
987	[32 - 36]	No	No	No	No	No	No	No	No	No
988	[32 - 36]	No	No	No	No	No	No	No	No	No
989	[32 - 36]	No	No	No	No	No	No	No	No	No
990	[32 - 36]	No	No	No	No	No	No	No	No	No
991	[28 - 31]	No	No	No	No	No	No	No	No	No
992	[28 - 31]	No	No	No	No	No	No	No	No	No
993	> 36	No	No	No	No	No	No	No	No	No
994	[32 - 36]	No	No	No	No	No	No	No	No	No
995	> 36	No	No	No	No	No	No	No	No	No
996	> 36	No	No	No	No	No	No	No	No	No
997	[32 - 36]	No	No	No	No	No	No	No	No	No
998	[32 - 36]	No	No	No	No	No	No	No	No	No
999	[32 - 36]	No	No	No	No	No	No	No	No	No
1000	[32 - 36]	No	No	No	No	No	No	No	No	No
1001	> 36	No	No	No	No	No	No	No	No	No
1002	> 36	No	No	No	No	No	No	No	No	No
1003	> 36	No	No	No	No	No	No	No	No	No
1004	> 36	No	No	No	No	No	No	No	No	No
1005	> 36	No	No	No	No	No	No	No	No	No
1006	[28 - 31]	No	No	No	No	No	No	No	No	No
1007	[32 - 36]	No	No	No	No	No	No	No	No	No
1008	[32 - 36]	No	No	No	No	No	No	No	No	No
1009	[32 - 36]	No	No	No	No	No	No	No	No	No
1010	[32 - 36]	No	No	No	No	No	No	No	No	No
1011	[32 - 36]	No	No	No	No	No	No	No	No	No
1012	[28 - 31]	No	No	No	No	No	No	No	No	No
1013	[32 - 36]	No	No	No	No	No	No	No	No	No
1014	< 28	No	No	No	No	No	No	No	No	No
1015	[32 - 36]	No	No	No	No	No	No	No	No	No
1016	> 36	No	No	No	No	No	No	No	No	No
1017	[32 - 36]	No	No	No	No	No	No	No	No	No
1018	[32 - 36]	No	No	No	No	No	No	No	No	No
1019	> 36	No	No	No	No	No	No	No	No	No
1020	[28 - 31]	No	No	No	No	No	No	No	No	No
1021	[28 - 31]	No	No	No	No	No	No	No	No	No
1022	< 28	No	No	No	No	No	No	No	No	No
1023	[32 - 36]	No	No	No	No	No	No	No	No	No
1024	[28 - 31]	No	No	No	No	No	No	No	No	No
1025	[32 - 36]	No	No	No	No	No	No	No	No	No
1026	> 36	No	No	No	No	No	No	No	No	No
1027	> 36	No	No	No	No	No	No	No	No	No
1028	> 36	No	No	No	No	No	No	No	No	No
1029	> 36	No	No	No	No	No	No	No	No	No
1030	> 36	No	No	No	No	No	No	No	No	No
1031	[32 - 36]	No	No	No	No	No	No	No	No	No
1032	< 28	No	No	No	No	No	No	No	No	No
1033	[32 - 36]	No	No	No	No	No	No	No	No	No
1034	[32 - 36]	No	No	No	No	No	No	No	No	No
1035	[32 - 36]	No	No	No	No	No	No	No	No	No
1036	> 36	No	No	No	No	No	No	No	No	No
1037	< 28	No	No	No	No	No	No	No	No	No
1038	< 28	No	No	No	No	No	No	No	No	No
1039	[32 - 36]	No	No	No	No	No	No	No	No	No
1040	> 36	No	No	No	No	No	No	No	No	No
1041	[28 - 31]	No	No	No	No	No	No	No	No	No
1042	> 36	No	No	No	No	No	No	No	No	No
1043	[32 - 36]	No	No	No	No	No	No	No	No	No
1044	[32 - 36]	No	No	No	No	No	No	No	No	No
1045	> 36	No	No	No	No	No	No	No	No	No
1046	> 36	No	No	No	No	No	No	No	No	No
1047	[28 - 31]	No	No	No	No	No	No	No	No	No
1048	[28 - 31]	No	No	No	No	No	No	No	No	No
1049	[32 - 36]	No	No	No	No	No	No	No	No	No
1050	> 36	No	No	No	No	No	No	No	No	No
1051	< 28	No	No	No	No	No	No	No	No	No
1052	< 28	No	No	No	No	No	No	No	No	No
1053	[28 - 31]	No	No	No	No	No	No	No	No	No
1054	> 36	No	No	No	No	No	No	No	No	No
1055	> 36	No	No	No	No	No	No	No	No	No
1056	> 36	No	No	No	No	No	No	No	No	No
1057	[32 - 36]	No	No	No	No	No	No	No	No	No
1058	> 36	No	No	No	No	No	No	No	No	No
1059	[32 - 36]	No	No	No	No	No	No	No	No	No
1060	[32 - 36]	No	No	No	No	No	No	No	No	No
1061	> 36	No	No	No	No	No	No	No	No	No
1062	> 36	No	No	No	No	No	No	No	No	No
1063	[28 - 31]	No	No	No	No	No	No	No	No	No
1064	[32 - 36]	No	No	No	No	No	No	No	No	No
1065	[32 - 36]	No	No	No	No	No	No	No	No	No
1066	> 36	No	No	No	No	No	No	No	No	No
1067	[32 - 36]	No	No	No	No	No	No	No	No	No
1068	> 36	No	No	No	No	No	No	No	No	No
1069	[32 - 36]	No	No	No	No	No	No	No	No	No
1070	[32 - 36]	No	No	No	No	No	No	No	No	No
1071	> 36	No	No	No	No	No	No	No	No	No
1072	[32 - 36]	No	No	No	No	No	No	No	No	No
1073	[32 - 36]	No	No	No	No	No	No	No	No	No
1074	[28 - 31]	No	No	No	No	No	No	No	No	No
1075	< 28	Yes	No	Yes	No	No	No	No	No	No
1076	< 28	Yes	No	Yes	No	No	No	No	No	No
1077	< 28	No	No	No	No	No	No	No	No	No
1078	< 28	No	No	Yes	No	No	No	No	No	No
1079	< 28	Yes	No	Yes	No	No	No	No	No	No
1080	[28 - 31]	No	No	No	No	No	No	No	No	No
1081	[32 - 36]	No	No	No	No	No	No	No	No	No
1082	[28 - 31]	No	No	No	No	No	No	No	No	No
1083	[28 - 31]	No	No	No	No	No	No	No	No	No
1084	> 36	No	No	No	No	No	No	No	No	No
1085	[28 - 31]	No	No	No	No	No	No	No	No	No
1086	[32 - 36]	No	No	No	No	No	No	No	No	No
1087	[32 - 36]	No	No	No	No	No	No	No	No	No
1088	[32 - 36]	No	No	No	No	No	No	No	No	No
1089	[28 - 31]	No	No	No	No	No	No	No	No	No
1090	< 28	Yes	No	Yes	No	No	No	No	No	No
1091	[28 - 31]	No	No	No	No	No	No	No	No	No
1092	[28 - 31]	No	No	No	No	No	No	No	No	No
1093	[28 - 31]	No	No	No	No	No	No	No	No	No
1094	[28 - 31]	No	No	No	No	No	No	No	No	No
1095	[32 - 36]	No	No	No	No	No	No	No	No	No
1096	< 28	No	No	No	No	No	No	No	No	No
1097	[32 - 36]	No	No	No	No	No	No	No	No	No
1098	< 28	No	No	Yes	No	No	No	No	No	No
1099	[28 - 31]	No	No	No	No	No	No	No	No	No
1100	[32 - 36]	No	No	No	No	No	No	No	No	No
1101	[32 - 36]	No	No	No	No	No	No	No	No	No
1102	[32 - 36]	No	No	No	No	No	No	No	No	No
1103	[32 - 36]	No	No	No	No	No	No	No	No	No
1104	[32 - 36]	No	No	No	No	No	No	No	No	No
1105	[32 - 36]	No	No	No	No	No	No	No	No	No
1106	[32 - 36]	No	No	No	No	No	No	No	No	No
1107	> 36	No	No	No	No	No	No	No	No	No
1108	> 36	No	No	No	No	No	No	No	No	No
1109	> 36	No	No	No	No	No	No	No	No	No
1110	[32 - 36]	No	No	No	No	No	No	No	No	No
1111	> 36	No	No	No	No	No	No	No	No	No
1112	> 36	No	No	No	No	No	No	No	No	No
1113	> 36	No	No	No	No	No	No	No	No	No
1114	> 36	No	No	No	No	No	No	No	No	No
1115	[32 - 36]	No	No	No	No	No	No	No	No	No
1116	> 36	No	No	No	No	No	No	No	No	No
1117	[32 - 36]	No	No	No	No	No	No	No	No	No
1118	> 36	No	No	No	No	No	No	No	No	No
1119	> 36	No	No	No	No	No	No	No	No	No
1120	[32 - 36]	No	No	No	No	No	No	No	No	No
1121	> 36	No	No	No	No	No	No	No	No	No
1122	> 36	No	No	No	No	No	No	No	No	No
1123	[32 - 36]	No	No	No	No	No	No	No	No	No
1124	[32 - 36]	No	No	No	No	No	No	No	No	No
1125	> 36	No	No	No	No	No	No	No	No	No
1126	> 36	No	No	No	No	No	No	No	No	No
1127	> 36	No	No	No	No	No	No	No	No	No
1128	> 36	No	No	No	No	No	No	No	No	No
1129	> 36	No	No	No	No	No	No	No	No	No
1130	[32 - 36]	No	No	Yes	No	No	No	No	No	No
1131	> 36	No	No	No	No	No	No	No	No	No
1132	[32 - 36]	No	No	Yes	No	No	No	No	No	No
1133	[32 - 36]	No	No	Yes	No	No	No	No	No	No
1134	[32 - 36]	No	No	No	No	No	No	No	No	No
1135	> 36	No	No	No	No	No	No	No	No	No
1136	> 36	No	No	No	No	No	No	No	No	No
1137	[28 - 31]	No	No	No	No	No	No	No	No	No
1138	> 36	Yes	No	No	No	No	No	No	No	No
1139	> 36	No	No	No	No	No	No	No	No	No
1140	> 36	No	No	No	No	No	No	No	No	No
1141	> 36	No	No	No	No	No	No	No	No	No
1142	[32 - 36]	No	No	No	No	No	No	No	No	No
1143	[32 - 36]	No	No	No	No	No	No	No	No	No
1144	> 36	No	No	No	No	No	No	No	No	No
1145	> 36	No	No	No	No	No	No	No	No	No
1146	> 36	No	No	No	No	No	No	No	No	No
1147	> 36	No	No	No	No	No	No	No	No	No
1148	[28 - 31]	No	No	No	No	No	No	No	No	No
1149	[28 - 31]	No	No	No	No	No	No	No	No	No
1150	> 36	No	No	No	No	No	No	No	No	No
1151	> 36	Yes	No	No	No	No	No	No	No	No
1152	> 36	No	No	No	No	No	No	No	No	No
1153	[28 - 31]	No	No	No	No	No	No	No	No	No
1154	> 36	No	No	No	No	No	No	No	No	No
1155	> 36	No	No	No	No	No	No	No	No	No
1156	[32 - 36]	No	No	No	No	No	No	No	No	No
1157	[32 - 36]	No	No	No	No	No	No	No	No	No
1158	> 36	No	No	No	No	No	No	No	No	No
1159	> 36	No	No	No	No	No	No	No	No	No
1160	> 36	No	No	No	No	No	No	No	No	No
1161	> 36	No	No	No	No	No	No	No	No	No
1162	[32 - 36]	No	No	No	No	No	No	No	No	No
1163	[32 - 36]	No	No	No	No	No	No	No	No	No
1164	> 36	No	No	No	No	No	No	No	No	No
1165	[32 - 36]	No	No	No	No	No	No	No	No	No
1166	[32 - 36]	No	No	No	No	No	No	No	No	No
1167	> 36	No	No	No	No	No	No	No	No	No
1168	[28 - 31]	No	No	No	No	No	No	No	No	No
1169	> 36	No	No	No	No	No	No	No	No	No
1170	> 36	No	No	No	No	No	No	No	No	No
1171	[32 - 36]	No	No	No	No	No	No	No	No	No
1172	> 36	No	No	No	No	No	No	No	No	No
1173	[28 - 31]	No	No	No	No	No	No	No	No	No
1174	> 36	No	No	No	No	No	No	No	No	No
1175	[32 - 36]	No	No	No	No	No	No	No	No	No
1176	> 36	No	No	No	No	No	No	No	No	No
1177	> 36	No	No	No	No	No	No	No	No	No
1178	[32 - 36]	No	No	No	No	No	No	No	No	No
1179	> 36	No	No	No	No	No	No	No	No	No
1180	> 36	No	No	No	No	No	No	No	No	No
1181	> 36	No	No	No	No	No	No	No	No	No
1182	[32 - 36]	No	No	No	No	No	No	No	No	No
1183	[28 - 31]	Yes	No	Yes	No	No	No	No	No	No
1184	[32 - 36]	No	No	No	No	No	No	No	No	No
1185	[32 - 36]	No	No	No	No	No	No	No	No	No
1186	> 36	No	No	No	No	No	No	No	No	No
1187	< 28	No	No	No	No	No	No	No	No	No
1188	> 36	No	No	No	No	No	No	No	No	No
1189	> 36	No	No	No	No	No	No	No	No	No
1190	> 36	No	No	No	No	No	No	No	No	No
1191	[28 - 31]	No	No	No	No	No	No	No	No	No
1192	> 36	No	No	No	No	No	No	No	No	No
1193	> 36	No	No	No	No	No	No	No	No	No
1194	[32 - 36]	No	No	No	No	No	No	No	No	No
1195	[28 - 31]	Yes	No	Yes	No	No	No	No	No	No
1196	[28 - 31]	No	No	No	No	No	No	No	No	No
1197	> 36	No	No	No	No	No	No	No	No	No
1198	> 36	No	No	No	No	No	No	No	No	No
1199	> 36	No	No	No	No	No	No	No	No	No
1200	> 36	No	No	No	No	No	No	No	No	No
1201	> 36	No	No	No	No	No	No	No	No	No
1202	> 36	No	No	No	No	No	No	No	No	No
1203	> 36	No	No	No	No	No	No	No	No	No
1204	[28 - 31]	No	No	No	No	No	No	No	No	No
1205	> 36	No	No	No	No	No	No	No	No	No
1206	> 36	No	No	No	No	No	No	No	No	No
1207	> 36	No	No	No	No	No	No	No	No	No
1208	> 36	No	No	No	No	No	No	No	No	No
1209	> 36	No	No	No	No	No	No	No	No	No
1210	> 36	No	No	No	No	No	No	No	No	No
1211	> 36	No	No	No	No	No	No	No	No	No
1212	[28 - 31]	No	No	No	No	No	No	No	No	No
1213	[28 - 31]	No	No	No	No	No	No	No	No	No
1214	> 36	No	No	No	No	No	No	No	No	No
1215	[28 - 31]	No	No	No	No	No	No	No	No	No
1216	> 36	No	No	No	No	No	No	No	No	No
1217	[32 - 36]	No	No	No	No	No	No	No	No	No
1218	[32 - 36]	No	No	No	No	No	No	No	No	No
1219	> 36	No	No	No	No	No	No	No	No	No
1220	> 36	No	No	No	No	No	No	No	No	No
1221	> 36	No	No	No	No	No	No	No	No	No
1222	> 36	No	No	No	No	No	No	No	No	No
1223	[32 - 36]	No	No	No	No	No	No	No	No	No
1224	[32 - 36]	No	No	No	No	No	No	No	No	No
1225	> 36	No	No	No	No	No	No	No	No	No
1226	> 36	No	No	No	No	No	No	No	No	No
1227	[32 - 36]	No	No	No	No	No	No	No	No	No
1228	[32 - 36]	No	No	No	No	No	No	No	No	No
1229	> 36	No	No	No	No	No	No	No	No	No
1230	[28 - 31]	No	No	No	No	No	No	No	No	No
1231	[28 - 31]	No	No	No	No	No	No	No	No	No
1232	[32 - 36]	No	No	No	No	No	No	No	No	No
1233	> 36	No	No	No	No	No	No	No	No	No
1234	> 36	No	No	No	No	No	No	No	No	No
1235	> 36	No	No	No	No	No	No	No	No	No
1236	> 36	No	No	No	No	No	No	No	No	No
1237	> 36	No	No	No	No	No	No	No	No	No
1238	< 28	Yes	No	Yes	No	No	No	No	No	No
1239	[32 - 36]	No	No	No	No	No	No	No	No	No
1240	> 36	No	No	No	No	No	No	No	No	No
1241	> 36	No	No	No	No	No	No	No	No	No
1242	> 36	No	No	No	No	No	No	No	No	No
1243	> 36	No	No	No	No	No	No	No	No	No
1244	> 36	No	No	No	No	No	No	No	No	No
1245	[32 - 36]	No	No	No	No	No	No	No	No	No
1246	> 36	No	No	No	No	No	No	No	No	No
1247	[28 - 31]	No	No	No	No	No	No	No	No	No
1248	[28 - 31]	No	No	No	No	No	No	No	No	No
1249	[32 - 36]	No	No	No	No	No	No	No	No	No
1250	[32 - 36]	No	No	No	No	No	No	No	No	No
1251	> 36	No	No	No	No	No	No	No	No	No
1252	> 36	No	No	No	No	No	No	No	No	No
1253	> 36	No	No	No	No	No	No	No	No	No
1254	> 36	No	No	No	No	No	No	No	No	No
1255	> 36	No	No	No	No	No	No	No	No	No
1256	> 36	No	No	No	No	No	No	No	No	No
1257	> 36	No	No	No	No	No	No	No	No	No
1258	> 36	No	No	No	No	No	No	No	No	No
1259	> 36	No	No	No	No	No	No	No	No	No
1260	> 36	No	No	No	No	No	No	No	No	No
1261	> 36	Yes	No	No	No	No	No	No	No	No
1262	[32 - 36]	No	No	No	No	No	No	No	No	No
1263	[32 - 36]	No	No	No	No	No	No	No	No	No
1264	> 36	No	No	No	No	No	No	No	No	No
1265	> 36	No	No	No	No	No	No	No	No	No
1266	[32 - 36]	No	No	No	No	No	No	No	No	No
1267	> 36	No	No	No	No	No	No	No	No	No
1268	[28 - 31]	No	No	No	No	No	No	No	No	No
1269	> 36	No	No	No	No	No	No	No	No	No
1270	> 36	No	No	No	No	No	No	No	No	No
1271	[32 - 36]	No	No	No	No	No	No	No	No	No
1272	[28 - 31]	No	No	No	No	No	No	No	No	No
1273	[32 - 36]	No	No	No	No	No	No	No	No	No
1274	[32 - 36]	No	No	No	No	No	No	No	No	No
1275	> 36	No	No	No	No	No	No	No	No	No
1276	> 36	No	No	No	No	No	No	No	No	No
1277	> 36	No	No	No	No	No	No	No	No	No
1278	> 36	No	No	No	No	No	No	No	No	No
1279	> 36	No	No	No	No	No	No	No	No	No
1280	> 36	No	No	No	No	No	No	No	No	No
1281	> 36	No	No	No	No	No	No	No	No	No
1282	> 36	No	No	No	No	No	No	No	No	No
1283	[32 - 36]	No	No	No	No	No	No	No	No	No
1284	> 36	No	No	No	No	No	No	No	No	No
1285	> 36	No	No	No	No	No	No	No	No	No
1286	[32 - 36]	No	No	No	No	No	No	No	No	No
1287	> 36	No	No	No	No	No	No	No	No	No
1288	> 36	No	No	No	No	No	No	No	No	No
1289	> 36	No	No	No	No	No	No	No	No	No
1290	> 36	No	No	No	No	No	No	No	No	No
1291	> 36	No	No	No	No	No	No	No	No	No
1292	> 36	No	No	No	No	No	No	No	No	No
1293	< 28	Yes	No	Yes	No	No	No	No	No	No
1294	> 36	No	No	No	No	No	No	No	No	No
1295	> 36	No	No	No	No	No	No	No	No	No
1296	> 36	No	No	No	No	No	No	No	No	No
1297	[32 - 36]	No	No	No	No	No	No	No	No	No
1298	> 36	No	No	No	No	No	No	No	No	No
1299	> 36	No	No	No	No	No	No	No	No	No
1300	> 36	No	No	No	No	No	No	No	No	No
1301	> 36	No	No	No	No	No	No	No	No	No
1302	[28 - 31]	No	No	No	No	No	No	No	No	No
1303	[28 - 31]	No	No	No	No	No	No	No	No	No
1304	[28 - 31]	No	No	No	No	No	No	No	No	No
1305	[32 - 36]	No	No	No	No	No	No	No	No	No
1306	> 36	No	No	No	No	No	No	No	No	No
1307	> 36	No	No	No	No	No	No	No	No	No
1308	[32 - 36]	No	No	No	No	No	No	No	No	No
1309	[32 - 36]	No	No	No	No	No	No	No	No	No
1310	[32 - 36]	No	No	No	No	No	No	No	No	No
1311	> 36	No	No	No	No	No	No	No	No	No
1312	> 36	No	No	No	No	No	No	No	No	No
1313	> 36	No	No	No	No	No	No	No	No	No
1314	[28 - 31]	No	No	No	No	No	No	No	No	No
1315	[32 - 36]	No	No	No	No	No	No	No	No	No
1316	> 36	No	No	No	No	No	No	No	No	No
1317	> 36	No	No	No	No	No	No	No	No	No
1318	[32 - 36]	No	No	No	No	No	No	No	No	No
1319	[32 - 36]	No	No	No	No	No	No	No	No	No
1320	[32 - 36]	No	No	No	No	No	No	No	No	No
1321	> 36	No	No	No	No	No	No	No	No	No
1322	> 36	No	No	No	No	No	No	No	No	No
1323	> 36	No	No	No	No	No	No	No	No	No
1324	[32 - 36]	No	No	No	No	No	No	No	No	No
1325	[32 - 36]	No	No	No	No	No	No	No	No	No
1326	> 36	No	No	No	No	No	No	No	No	No
1327	> 36	No	No	No	No	No	No	No	No	No
1328	> 36	No	No	No	No	No	No	No	No	No
1329	[28 - 31]	No	No	No	No	No	No	No	No	No
1330	[28 - 31]	Yes	No	No	No	No	No	No	No	No
1331	> 36	No	No	No	No	No	No	No	No	No
1332	[32 - 36]	No	No	No	No	No	No	No	No	No
1333	> 36	No	No	No	No	No	No	No	No	No
1334	> 36	No	No	No	No	No	No	No	No	No
1335	> 36	No	No	No	No	No	No	No	No	No
1336	[28 - 31]	No	No	No	No	No	No	No	No	No
1337	[32 - 36]	No	No	No	No	No	No	No	No	No
1338	> 36	No	No	No	No	No	No	No	No	No
1339	> 36	No	No	No	No	No	No	No	No	No
1340	[32 - 36]	No	No	No	No	No	No	No	No	No
1341	[32 - 36]	No	No	No	No	No	No	No	No	No
1342	[32 - 36]	No	No	No	No	No	No	No	No	No
1343	[32 - 36]	No	No	No	No	No	No	No	No	No
1344	[32 - 36]	No	No	No	No	No	No	No	No	No
1345	> 36	No	No	No	No	No	No	No	No	No
1346	> 36	No	No	No	No	No	No	No	No	No
1347	[32 - 36]	No	No	No	No	No	No	No	No	No
1348	[32 - 36]	No	No	No	No	No	No	No	No	No
1349	> 36	No	No	No	No	No	No	No	No	No
1350	[32 - 36]	No	No	No	No	No	No	No	No	No
1351	[32 - 36]	No	No	No	No	No	No	No	No	No
1352	> 36	No	No	No	No	No	No	No	No	No
1353	> 36	No	No	No	No	No	No	No	No	No
1354	> 36	No	No	No	No	No	No	No	No	No
1355	[32 - 36]	No	No	No	No	No	No	No	No	No
1356	> 36	No	No	No	No	No	No	No	No	No
1357	> 36	No	No	No	No	No	No	No	No	No
1358	[32 - 36]	No	No	No	No	No	No	No	No	No
1359	> 36	No	No	No	No	No	No	No	No	No
1360	> 36	No	No	No	No	No	No	No	No	No
1361	> 36	No	No	No	No	No	No	No	No	No
1362	> 36	No	No	No	No	No	No	No	No	No
1363	> 36	No	No	No	No	No	No	No	No	No
1364	> 36	No	No	No	No	No	No	No	No	No
1365	[32 - 36]	No	No	No	No	No	No	No	No	No
1366	> 36	No	No	No	No	No	No	No	No	No
1367	[32 - 36]	No	No	No	No	No	No	No	No	No
1368	> 36	No	No	No	No	No	No	No	No	No
1369	> 36	No	No	No	No	No	No	No	No	No
1370	[32 - 36]	No	No	No	No	No	No	No	No	No
1371	> 36	No	No	No	No	No	No	No	No	No
1372	> 36	No	No	No	No	No	No	No	No	No
1373	> 36	No	No	No	No	No	No	No	No	No
1374	> 36	No	No	No	No	No	No	No	No	No
1375	[32 - 36]	No	No	No	No	No	No	No	No	No
1376	[32 - 36]	No	No	No	No	No	No	No	No	No
1377	> 36	No	No	No	No	No	No	No	No	No
1378	> 36	No	No	No	No	No	No	No	No	No
1379	> 36	No	No	No	No	No	No	No	No	No
1380	[32 - 36]	No	No	No	No	No	No	No	No	No
1381	> 36	No	No	No	No	No	No	No	No	No
1382	[32 - 36]	No	No	No	No	No	No	No	No	No
1383	[28 - 31]	No	No	No	No	No	No	No	No	No
1384	> 36	No	No	No	No	No	No	No	No	No
1385	> 36	No	No	No	No	No	No	No	No	No
1386	> 36	No	No	No	No	No	No	No	No	No
1387	[32 - 36]	No	No	No	No	No	No	No	No	No
1388	< 28	No	No	No	No	No	No	No	No	No
1389	> 36	No	No	No	No	No	No	No	No	No
1390	> 36	No	No	No	No	No	No	No	No	No
1391	[32 - 36]	No	No	No	No	No	No	No	No	No
1392	[32 - 36]	No	No	No	No	No	No	No	No	No
1393	> 36	No	No	No	No	No	No	No	No	No
1394	> 36	No	No	No	No	No	No	No	No	No
1395	> 36	No	No	No	No	No	No	No	No	No
1396	[28 - 31]	No	No	No	No	No	No	No	No	No
1397	[28 - 31]	No	No	No	No	No	No	No	No	No
1398	[32 - 36]	No	No	No	No	No	No	No	No	No
1399	> 36	No	No	No	No	No	No	No	No	No
1400	[32 - 36]	No	No	No	No	No	No	No	No	No
1401	< 28	No	No	No	No	No	No	No	No	No
1402	> 36	No	No	No	No	No	No	No	No	No
1403	< 28	No	No	No	No	No	No	No	No	No
1404	[32 - 36]	No	No	No	No	No	No	No	No	No
1405	[28 - 31]	No	No	No	No	No	No	No	No	No
1406	[32 - 36]	No	No	No	No	No	No	No	No	No
1407	> 36	No	No	No	No	No	No	No	No	No
1408	< 28	No	No	No	No	No	No	No	No	No
1409	< 28	No	No	No	No	No	No	No	No	No
1410	> 36	No	No	No	No	No	No	No	No	No
1411	[32 - 36]	No	No	No	No	No	No	No	No	No
1412	> 36	No	No	No	No	No	No	No	No	No
1413	> 36	No	No	No	No	No	No	No	No	No
1414	[28 - 31]	No	No	No	No	No	No	No	No	No
1415	> 36	No	No	No	No	No	No	No	No	No
1416	> 36	No	No	No	No	No	No	No	No	No
1417	[32 - 36]	No	No	No	No	No	No	No	No	No
1418	> 36	No	No	No	No	No	No	No	No	No
1419	> 36	No	No	No	No	No	No	No	No	No
1420	[32 - 36]	No	No	No	No	No	No	No	No	No
1421	> 36	No	No	No	No	No	No	No	No	No
1422	[32 - 36]	No	No	No	No	No	No	No	No	No
1423	[32 - 36]	No	No	No	No	No	No	No	No	No
1424	> 36	No	No	No	No	No	No	No	No	No
1425	> 36	No	No	No	No	No	No	No	No	No
1426	> 36	No	No	No	No	No	No	No	No	No
1427	[32 - 36]	No	No	No	No	No	No	No	No	No
1428	[32 - 36]	No	No	No	No	No	No	No	No	No
1429	[32 - 36]	No	No	No	No	No	No	No	No	No
1430	[32 - 36]	No	No	No	No	No	No	No	No	No
1431	[32 - 36]	No	No	No	No	No	No	No	No	No
1432	[32 - 36]	No	No	No	No	No	No	No	No	No
1433	[32 - 36]	No	No	No	No	No	No	No	No	No
1434	[32 - 36]	No	No	No	No	No	No	No	No	No
1435	[32 - 36]	No	No	No	No	No	No	No	No	No
1436	> 36	No	No	No	No	No	No	No	No	No
1437	[32 - 36]	No	No	No	No	No	No	No	No	No
1438	< 28	No	No	No	No	No	No	No	No	No
1439	> 36	No	No	No	No	No	No	No	No	No
1440	< 28	No	No	No	No	No	No	No	No	No
1441	[32 - 36]	No	No	No	No	No	No	No	No	No
1442	[32 - 36]	No	No	No	No	No	No	No	No	No
1443	[32 - 36]	No	No	No	No	No	No	No	No	No
1444	[28 - 31]	No	No	No	No	No	No	No	No	No
1445	> 36	No	No	No	No	No	No	No	No	No
1446	> 36	No	No	No	No	No	No	No	No	No
1447	> 36	No	No	No	No	No	No	No	No	No
1448	> 36	No	No	No	No	No	No	No	No	No
1449	> 36	No	No	No	No	No	No	No	No	No
1450	[32 - 36]	No	No	No	No	No	No	No	No	No
1451	[32 - 36]	No	No	No	No	No	No	No	No	No
1452	[32 - 36]	No	No	No	No	No	No	No	No	No
1453	[32 - 36]	No	No	No	No	No	No	No	No	No
1454	> 36	No	No	No	No	No	No	No	No	No
1455	[32 - 36]	No	No	No	No	No	No	No	No	No
1456	> 36	No	No	No	No	No	No	No	No	No
1457	> 36	No	No	No	No	No	No	No	No	No
1458	[32 - 36]	No	No	No	No	No	No	No	No	No
1459	[32 - 36]	No	No	No	No	No	No	No	No	No
1460	[32 - 36]	No	No	No	No	No	No	No	No	No
1461	[32 - 36]	No	No	No	No	No	No	No	No	No
1462	[32 - 36]	No	No	No	No	No	No	No	No	No
1463	> 36	No	No	No	No	No	No	No	No	No
1464	[32 - 36]	No	No	No	No	No	No	No	No	No
1465	> 36	No	No	No	No	No	No	No	No	No
1466	> 36	No	No	No	No	No	No	No	No	No
1467	[32 - 36]	No	No	No	No	No	No	No	No	No
1468	> 36	No	No	No	No	No	No	No	No	No
1469	> 36	No	No	No	No	No	No	No	No	No
1470	> 36	No	No	No	No	No	No	No	No	No
1471	> 36	No	No	No	No	No	No	No	No	No
1472	[32 - 36]	No	No	No	No	No	No	No	No	No
1473	[32 - 36]	No	No	No	No	No	No	No	No	No
1474	[32 - 36]	No	No	No	No	No	No	No	No	No
1475	[32 - 36]	No	No	No	No	No	No	No	No	No
1476	> 36	No	No	No	No	No	No	No	No	No
1477	> 36	No	No	No	No	No	No	No	No	No
1478	> 36	No	No	No	No	No	No	No	No	No
1479	> 36	No	No	No	No	No	No	No	No	No
1480	[28 - 31]	No	No	No	No	No	No	No	No	No
1481	[28 - 31]	No	No	No	No	No	No	No	No	No
1482	[32 - 36]	No	No	No	No	No	No	No	No	No
1483	[32 - 36]	No	No	No	No	No	No	No	No	No
1484	> 36	No	No	No	No	No	No	No	No	No
1485	[32 - 36]	No	No	No	No	No	No	No	No	No
1486	> 36	No	No	No	No	No	No	No	No	No
1487	> 36	No	No	No	No	No	No	No	No	No
1488	> 36	No	No	No	No	No	No	No	No	No
1489	[32 - 36]	No	No	No	No	No	No	No	No	No
1490	> 36	No	No	No	No	No	No	No	No	No
1491	> 36	No	No	No	No	No	No	No	No	No
1492	> 36	No	No	No	No	No	No	No	No	No
1493	> 36	No	No	No	No	No	No	No	No	No
1494	[32 - 36]	No	No	No	No	No	No	No	No	No
1495	[32 - 36]	No	No	No	No	No	No	No	No	No
1496	> 36	No	No	No	No	No	No	No	No	No
1497	[28 - 31]	No	No	No	No	No	No	No	No	No
1498	> 36	No	No	No	No	No	No	No	No	No
1499	> 36	No	No	No	No	No	No	No	No	No
1500	> 36	No	No	No	No	No	No	No	No	No
1501	> 36	No	No	No	No	No	No	No	No	No
1502	> 36	No	No	No	No	No	No	No	No	No
1503	[32 - 36]	No	No	No	No	No	No	No	No	No
1504	> 36	No	No	No	No	No	No	No	No	No
1505	[32 - 36]	No	No	No	No	No	No	No	No	No
1506	> 36	No	No	No	No	No	No	No	No	No
1507	[32 - 36]	No	No	No	No	No	No	No	No	No
1508	> 36	No	No	No	No	No	No	No	No	No
1509	> 36	No	No	No	No	No	No	No	No	No
1510	> 36	No	No	No	No	No	No	No	No	No
1511	[32 - 36]	No	No	No	No	No	No	No	No	No
1512	[32 - 36]	No	No	No	No	No	No	No	No	No
1513	[28 - 31]	No	No	No	No	No	No	No	No	No
1514	[32 - 36]	No	No	No	No	No	No	No	No	No
1515	[32 - 36]	No	No	No	No	No	No	No	No	No
1516	> 36	No	No	No	No	No	No	No	No	No
1517	[32 - 36]	No	No	No	No	No	No	No	No	No
1518	[32 - 36]	No	No	No	No	No	No	No	No	No
1519	[32 - 36]	No	No	No	No	No	No	No	No	No
1520	> 36	No	No	No	No	No	No	No	No	No
1521	[32 - 36]	No	No	No	No	No	No	No	No	No
1522	> 36	No	No	No	No	No	No	No	No	No
1523	> 36	No	No	No	No	No	No	No	No	No
1524	> 36	No	No	No	No	No	No	No	No	No
1525	[32 - 36]	No	No	No	No	No	No	No	No	No
1526	[32 - 36]	No	No	No	No	No	No	No	No	No
1527	> 36	No	No	No	No	No	No	No	No	No
1528	[32 - 36]	No	No	No	No	No	No	No	No	No
1529	> 36	No	No	No	No	No	No	No	No	No
1530	[32 - 36]	No	No	No	No	No	No	No	No	No
1531	> 36	No	No	No	No	No	No	No	No	No
1532	> 36	No	No	No	No	No	No	No	No	No
1533	> 36	No	No	No	No	No	No	No	No	No
1534	> 36	No	No	No	No	No	No	No	No	No
1535	[32 - 36]	No	No	No	No	No	No	No	No	No
1536	> 36	No	No	No	No	No	No	No	No	No
1537	[32 - 36]	No	No	No	No	No	No	No	No	No
1538	> 36	No	No	No	No	No	No	No	No	No
1539	> 36	No	No	No	No	No	No	No	No	No
1540	[32 - 36]	No	No	No	No	No	No	No	No	No
1541	> 36	No	No	No	No	No	No	No	No	No
1542	> 36	No	No	No	No	No	No	No	No	No
1543	> 36	No	No	No	No	No	No	No	No	No
1544	> 36	No	No	No	No	No	No	No	No	No
1545	> 36	No	No	No	No	No	No	No	No	No
1546	[32 - 36]	No	No	No	No	No	No	No	No	No
1547	> 36	No	No	No	No	No	No	No	No	No
1548	> 36	No	No	No	No	No	No	No	No	No
1549	> 36	No	No	No	No	No	No	No	No	No
1550	[32 - 36]	No	No	No	No	No	No	No	No	No
1551	[32 - 36]	No	No	No	No	No	No	No	No	No
1552	> 36	No	No	No	No	No	No	No	No	No
1553	[32 - 36]	No	No	No	No	No	No	No	No	No
1554	[32 - 36]	No	No	No	No	No	No	No	No	No
1555	> 36	No	No	No	No	No	No	No	No	No
1556	> 36	No	No	No	No	No	No	No	No	No
1557	> 36	No	No	No	No	No	No	No	No	No
1558	> 36	No	No	No	No	No	No	No	No	No
1559	[32 - 36]	No	No	No	No	No	No	No	No	No
1560	> 36	No	No	No	No	No	No	No	No	No
1561	> 36	No	No	No	No	No	No	No	No	No
1562	> 36	No	No	No	No	No	No	No	No	No
1563	> 36	No	No	No	No	No	No	No	No	No
1564	[32 - 36]	No	No	No	No	No	No	No	No	No
1565	> 36	No	No	No	No	No	No	No	No	No
1566	> 36	No	No	No	No	No	No	No	No	No
1567	[28 - 31]	No	No	No	No	No	No	No	No	No
1568	[32 - 36]	No	No	No	No	No	No	No	No	No
1569	[32 - 36]	No	No	No	No	No	No	No	No	No
1570	[32 - 36]	No	No	No	No	No	No	No	No	No
1571	> 36	No	No	No	No	No	No	No	No	No
1572	> 36	No	No	No	No	No	No	No	No	No
1573	[32 - 36]	No	No	No	No	No	No	No	No	No
1574	[28 - 31]	No	No	No	No	No	No	No	No	No
1575	[28 - 31]	No	No	No	No	No	No	No	No	No
1576	[32 - 36]	No	No	No	No	No	No	No	No	No
1577	[28 - 31]	No	No	No	No	No	No	No	No	No
1578	[32 - 36]	No	No	No	No	No	No	No	No	No
1579	> 36	No	No	No	No	No	No	No	No	No
1580	> 36	No	No	No	No	No	No	No	No	No
1581	> 36	No	No	No	No	No	No	No	No	No
1582	> 36	No	No	No	No	No	No	No	No	No
1583	[28 - 31]	No	No	No	No	No	No	No	No	No
1584	> 36	No	No	No	No	No	No	No	No	No
1585	> 36	No	No	No	No	No	No	No	No	No
1586	> 36	No	No	No	No	No	No	No	No	No
1587	[28 - 31]	No	No	No	No	No	No	No	No	No
1588	> 36	No	No	No	No	No	No	No	No	No
1589	[28 - 31]	No	No	No	No	No	No	No	No	No
1590	> 36	No	No	No	No	No	No	No	No	No
1591	> 36	No	No	No	No	No	No	No	No	No
1592	[32 - 36]	No	No	No	No	No	No	No	No	No
1593	[32 - 36]	No	No	No	No	No	No	No	No	No
1594	> 36	No	No	No	No	No	No	No	No	No
1595	[32 - 36]	No	No	No	No	No	No	No	No	No
1596	> 36	No	No	No	No	No	No	No	No	No
1597	> 36	No	No	No	No	No	No	No	No	No
1598	[32 - 36]	No	No	No	No	No	No	No	No	No
1599	> 36	No	No	No	No	No	No	No	No	No
1600	> 36	No	No	No	No	No	No	No	No	No
1601	> 36	No	No	No	No	No	No	No	No	No
1602	> 36	No	No	No	No	No	No	No	No	No
1603	[32 - 36]	No	No	No	No	No	No	No	No	No
1604	[32 - 36]	No	No	No	No	No	No	No	No	No
1605	[28 - 31]	No	No	No	No	No	No	No	No	No
1606	> 36	No	No	No	No	No	No	No	No	No
1607	> 36	No	No	No	No	No	No	No	No	No
1608	> 36	No	No	No	No	No	No	No	No	No
1609	[28 - 31]	No	No	No	No	No	No	No	No	No
1610	[32 - 36]	No	No	No	No	No	No	No	No	No
1611	[32 - 36]	No	No	No	No	No	No	No	No	No
1612	> 36	No	No	No	No	No	No	No	No	No
1613	[32 - 36]	No	No	No	No	No	No	No	No	No
1614	> 36	No	No	No	No	No	No	No	No	No
1615	> 36	No	No	No	No	No	No	No	No	No
1616	[32 - 36]	No	No	No	No	No	No	No	No	No
1617	> 36	No	No	No	No	No	No	No	No	No
1618	[32 - 36]	No	No	No	No	No	No	No	No	No
1619	> 36	No	No	No	No	No	No	No	No	No
1620	[32 - 36]	No	No	No	No	No	No	No	No	No
1621	> 36	No	No	No	No	No	No	No	No	No
1622	> 36	No	No	No	No	No	No	No	No	No
1623	[32 - 36]	No	No	No	No	No	No	No	No	No
1624	> 36	No	No	No	No	No	No	No	No	No
1625	[32 - 36]	No	No	No	No	No	No	No	No	No
1626	> 36	No	No	No	No	No	No	No	No	No
1627	[32 - 36]	No	No	No	No	No	No	No	No	No
1628	> 36	No	No	No	No	No	No	No	No	No
1629	[32 - 36]	No	No	No	No	No	No	No	No	No
1630	> 36	No	No	No	No	No	No	No	No	No
1631	> 36	No	No	No	No	No	No	No	No	No
1632	> 36	No	No	No	No	No	No	No	No	No
1633	> 36	No	No	No	No	No	No	No	No	No
1634	> 36	No	No	No	No	No	No	No	No	No
1635	[28 - 31]	No	No	No	No	No	No	No	No	No
1636	> 36	No	No	No	No	No	No	No	No	No
1637	> 36	No	No	No	No	No	No	No	No	No
1638	[32 - 36]	No	No	No	No	No	No	No	No	No
1639	> 36	No	No	No	No	No	No	No	No	No
1640	> 36	No	No	No	No	No	No	No	No	No
1641	> 36	No	No	No	No	No	No	No	No	No
1642	> 36	No	No	No	No	No	No	No	No	No
1643	[32 - 36]	No	No	No	No	No	No	No	No	No
1644	> 36	No	No	No	No	No	No	No	No	No
1645	> 36	No	No	No	No	No	No	No	No	No
1646	> 36	No	No	No	No	No	No	No	No	No
1647	[32 - 36]	No	No	No	No	No	No	No	No	No
1648	> 36	No	No	No	No	No	No	No	No	No
1649	> 36	No	No	No	No	No	No	No	No	No
1650	> 36	No	No	No	No	No	No	No	No	No
1651	[32 - 36]	No	No	No	No	No	No	No	No	No
1652	> 36	No	No	No	No	No	No	No	No	No
1653	[32 - 36]	No	No	No	No	No	No	No	No	No
1654	> 36	No	No	No	No	No	No	No	No	No
1655	[32 - 36]	No	No	No	No	No	No	No	No	No
1656	< 28	No	No	No	No	No	No	No	No	No
1657	> 36	No	No	No	No	No	No	No	No	No
1658	[32 - 36]	No	No	No	No	No	No	No	No	No
1659	[32 - 36]	No	No	No	No	No	No	No	No	No
1660	> 36	No	No	No	No	No	No	No	No	No
1661	[32 - 36]	No	No	No	No	No	No	No	No	No
1662	[32 - 36]	No	No	No	No	No	No	No	No	No
1663	> 36	No	No	No	No	No	No	No	No	No
1664	> 36	No	No	No	No	No	No	No	No	No
1665	> 36	No	No	No	No	No	No	No	No	No
1666	[32 - 36]	No	No	No	No	No	No	No	No	No
1667	> 36	No	No	No	No	No	No	No	No	No
1668	[32 - 36]	No	No	No	No	No	No	No	No	No
1669	[32 - 36]	No	No	No	No	No	No	No	No	No
1670	> 36	No	No	No	No	No	No	No	No	No
1671	[32 - 36]	No	No	No	No	No	No	No	No	No
1672	> 36	No	No	No	No	No	No	No	No	No
1673	> 36	No	No	No	No	No	No	No	No	No
1674	> 36	No	No	No	No	No	No	No	No	No
1675	> 36	No	No	No	No	No	No	No	No	No
1676	[32 - 36]	No	No	No	No	No	No	No	No	No
1677	> 36	No	No	No	No	No	No	No	No	No
1678	> 36	No	No	No	No	No	No	No	No	No
1679	> 36	No	No	No	No	No	No	No	No	No
1680	> 36	No	No	No	No	No	No	No	No	No
1681	> 36	No	No	No	No	No	No	No	No	No
1682	[32 - 36]	No	No	No	No	No	No	No	No	No
1683	> 36	No	No	No	No	No	No	No	No	No
1684	[32 - 36]	No	No	No	No	No	No	No	No	No
1685	[32 - 36]	No	No	No	No	No	No	No	No	No
1686	[32 - 36]	No	No	No	No	No	No	No	No	No
1687	[32 - 36]	No	No	No	No	No	No	No	No	No
1688	> 36	No	No	No	No	No	No	No	No	No
1689	> 36	No	No	No	No	No	No	No	No	No
1690	[28 - 31]	No	No	No	No	No	No	No	No	No
1691	[28 - 31]	No	No	No	No	No	No	No	No	No
1692	[32 - 36]	No	No	No	No	No	No	No	No	No
1693	[28 - 31]	No	No	No	No	No	No	No	No	No
1694	> 36	No	No	No	No	No	No	No	No	No
1695	> 36	No	No	No	No	No	No	No	No	No
1696	> 36	No	No	No	No	No	No	No	No	No
1697	> 36	No	No	No	No	No	No	No	No	No
1698	> 36	No	No	No	No	No	No	No	No	No
1699	[32 - 36]	No	No	No	No	No	No	No	No	No
1700	[32 - 36]	No	No	No	No	No	No	No	No	No
1701	[28 - 31]	No	No	No	No	No	No	No	No	No
1702	[28 - 31]	No	No	No	No	No	No	No	No	No
1703	> 36	No	No	No	No	No	No	No	No	No
1704	[32 - 36]	No	No	No	No	No	No	No	No	No
1705	> 36	No	No	No	No	No	No	No	No	No
1706	[28 - 31]	No	No	No	No	No	No	No	No	No
1707	> 36	No	No	No	No	No	No	No	No	No
1708	> 36	No	No	No	No	No	No	No	No	No
1709	> 36	No	No	No	No	No	No	No	No	No
1710	[28 - 31]	No	No	No	No	No	No	No	No	No
1711	[28 - 31]	No	No	No	No	No	No	No	No	No
1712	> 36	No	No	No	No	No	No	No	No	No
1713	[32 - 36]	No	No	No	No	No	No	No	No	No
1714	> 36	No	No	No	No	No	No	No	No	No
1715	> 36	No	No	No	No	No	No	No	No	No
1716	> 36	No	No	No	No	No	No	No	No	No
1717	> 36	No	No	No	No	No	No	No	No	No
1718	> 36	No	No	No	No	No	No	No	No	No
1719	[28 - 31]	Yes	Yes	No	No	No	Yes	No	No	No
1720	< 28	No	No	No	No	No	No	No	No	No
1721	[28 - 31]	No	No	No	No	No	No	No	No	No
1722	< 28	No	No	No	No	No	No	No	No	No
1723	[32 - 36]	No	No	No	No	No	No	No	No	No
1724	[28 - 31]	No	No	No	No	No	No	No	No	No
1725	[28 - 31]	No	No	No	No	No	No	No	No	No
1726	[32 - 36]	No	No	No	No	No	No	No	No	No
1727	[28 - 31]	No	No	No	No	No	No	No	No	No
1728	> 36	No	No	No	No	No	No	No	No	No
1729	[32 - 36]	No	No	No	No	No	No	No	No	No
1730	> 36	No	No	No	No	No	No	No	No	No
1731	[32 - 36]	No	No	No	No	No	No	No	No	No
1732	[32 - 36]	No	No	No	No	No	No	No	No	No
1733	[32 - 36]	No	No	No	No	No	No	No	No	No
1734	[32 - 36]	No	No	No	No	No	No	No	No	No
1735	> 36	No	No	No	No	No	No	No	No	No
1736	> 36	No	No	No	No	No	No	No	No	No
1737	[32 - 36]	No	No	No	No	No	No	No	No	No
1738	> 36	No	No	No	No	No	No	No	No	No
1739	[28 - 31]	No	No	No	No	No	No	No	No	No
1740	[28 - 31]	No	No	No	No	No	No	No	No	No
1741	[28 - 31]	No	No	No	No	No	No	No	No	No
1742	> 36	No	No	No	No	No	No	No	No	No
1743	> 36	No	No	No	No	No	No	No	No	No
1744	> 36	No	No	No	No	No	No	No	No	No
1745	[32 - 36]	No	No	No	No	No	No	No	No	No
1746	[32 - 36]	No	No	No	No	No	No	No	No	No
1747	[32 - 36]	No	No	No	No	No	No	No	No	No
1748	> 36	Yes	No	No	No	No	No	No	No	No
1749	> 36	No	No	No	No	No	No	No	No	No
1750	> 36	No	No	No	No	No	No	No	No	No
1751	> 36	No	No	No	No	No	No	No	No	No
1752	> 36	No	No	No	No	No	No	No	No	No
1753	> 36	No	No	No	No	No	No	No	No	No
1754	> 36	No	No	No	No	No	No	No	No	No
1755	[32 - 36]	No	No	No	No	No	No	No	No	No
1756	[32 - 36]	No	No	No	No	No	No	No	No	No
1757	[32 - 36]	No	No	No	No	No	No	No	No	No
1758	[32 - 36]	No	No	No	No	No	No	No	No	No
1759	> 36	No	No	No	No	No	No	No	No	No
1760	> 36	No	No	No	No	No	No	No	No	No
1761	> 36	No	No	No	No	No	No	No	No	No
1762	[28 - 31]	No	No	No	No	No	No	No	No	No
1763	< 28	No	No	No	No	No	No	No	No	No
1764	< 28	No	No	No	No	No	No	No	No	No
1765	> 36	No	No	No	No	No	No	No	No	No
1766	> 36	No	No	No	No	No	No	No	No	No
1767	[32 - 36]	No	No	No	No	No	No	No	No	No
1768	> 36	No	No	No	No	No	No	No	No	No
1769	[28 - 31]	No	No	No	No	No	No	No	No	No
1770	> 36	No	No	No	No	No	No	No	No	No
1771	> 36	No	No	No	No	No	No	No	No	No
1772	[32 - 36]	No	No	No	No	No	No	No	No	No
1773	[32 - 36]	No	No	No	No	No	No	No	No	No
1774	> 36	No	No	No	No	No	No	No	No	No
1775	> 36	No	No	No	No	No	No	No	No	No
1776	[32 - 36]	No	No	No	No	No	No	No	No	No
1777	> 36	No	No	No	No	No	No	No	No	No
1778	[32 - 36]	No	No	No	No	No	No	No	No	No
1779	> 36	No	No	No	No	No	No	No	No	No
1780	> 36	No	No	No	No	No	No	No	No	No
1781	> 36	No	No	No	No	No	No	No	No	No
1782	> 36	No	No	No	No	No	No	No	No	No
1783	[32 - 36]	No	No	No	No	No	No	No	No	No
1784	[28 - 31]	No	No	No	No	No	No	No	No	No
1785	[32 - 36]	No	No	No	No	No	No	No	No	No
1786	> 36	No	No	No	No	No	No	No	No	No
1787	[32 - 36]	No	No	No	No	No	No	No	No	No
1788	> 36	No	No	No	No	No	No	No	No	No
1789	> 36	No	No	No	No	No	No	No	No	No
1790	> 36	No	No	No	No	No	No	No	No	No
1791	> 36	No	No	No	No	No	No	No	No	No
1792	< 28	No	No	No	No	No	No	No	No	No
1793	[32 - 36]	No	No	No	No	No	No	No	No	No
1794	[32 - 36]	No	No	No	No	No	No	No	No	No
1795	> 36	No	No	No	No	No	No	No	No	No
1796	> 36	No	No	No	No	No	No	No	No	No
1797	[32 - 36]	No	No	No	No	No	No	No	No	No
1798	> 36	No	No	No	No	No	No	No	No	No
1799	> 36	No	No	No	No	No	No	No	No	No
1800	> 36	No	No	No	No	No	No	No	No	No
1801	[32 - 36]	No	No	No	No	No	No	No	No	No
1802	[28 - 31]	No	No	No	No	No	No	No	No	No
1803	[32 - 36]	No	No	No	No	No	No	No	No	No
1804	< 28	No	No	No	No	No	No	No	No	No
1805	> 36	No	No	No	No	No	No	No	No	No
1806	> 36	No	No	No	No	No	No	No	No	No
1807	> 36	No	No	No	No	No	No	No	No	No
1808	[32 - 36]	No	No	No	No	No	No	No	No	No
1809	[32 - 36]	No	No	No	No	No	No	No	No	No
1810	> 36	No	No	No	No	No	No	No	No	No
1811	> 36	No	No	No	No	No	No	No	No	No
1812	[32 - 36]	No	No	No	No	No	No	No	No	No
1813	> 36	No	No	No	No	No	No	No	No	No
1814	> 36	No	No	No	No	No	No	No	No	No
1815	> 36	No	No	No	No	No	No	No	No	No
1816	[32 - 36]	No	No	No	No	No	No	No	No	No
1817	> 36	No	No	No	No	No	No	No	No	No
1818	> 36	Yes	No	No	No	No	No	No	No	No
1819	[32 - 36]	No	No	No	No	No	No	No	No	No
1820	< 28	Yes	No	Yes	No	No	No	No	No	No
1821	> 36	No	No	No	No	No	No	No	No	No
1822	> 36	No	No	No	No	No	No	No	No	No
1823	> 36	No	No	No	No	No	No	No	No	No
1824	> 36	No	No	No	No	No	No	No	No	No
1825	> 36	No	No	No	No	No	No	No	No	No
1826	[32 - 36]	No	No	No	No	No	No	No	No	No
1827	[32 - 36]	No	No	No	No	No	No	No	No	No
1828	[32 - 36]	No	No	No	No	No	No	No	No	No
1829	[32 - 36]	No	No	No	No	No	No	No	No	No
1830	< 28	Yes	No	No	No	No	No	No	No	No
1831	> 36	No	No	No	No	No	No	No	No	No
1832	[32 - 36]	No	No	No	No	No	No	No	No	No
1833	> 36	No	No	No	No	No	No	No	No	No
1834	[32 - 36]	No	No	No	No	No	No	No	No	No
1835	> 36	No	No	No	No	No	No	No	No	No
1836	[32 - 36]	No	No	No	No	No	No	No	No	No
1837	[32 - 36]	No	No	No	No	No	No	No	No	No
1838	> 36	No	No	No	No	No	No	No	No	No
1839	> 36	No	No	No	No	No	No	No	No	No
1840	[32 - 36]	No	No	No	No	No	No	No	No	No
1841	[32 - 36]	No	No	No	No	No	No	No	No	No
1842	[32 - 36]	No	No	No	No	No	No	No	No	No
1843	[32 - 36]	No	No	No	No	No	No	No	No	No
1844	< 28	No	No	No	No	No	No	No	No	No
1845	[32 - 36]	No	No	No	No	No	No	No	No	No
1846	> 36	No	No	No	No	No	No	No	No	No
1847	[28 - 31]	No	No	No	No	No	No	No	No	No
1848	> 36	No	No	No	No	No	No	No	No	No
1849	[32 - 36]	No	No	No	No	No	No	No	No	No
1850	[32 - 36]	No	No	No	No	No	No	No	No	No
1851	> 36	No	No	No	No	No	No	No	No	No
1852	[28 - 31]	No	No	No	No	No	No	No	No	No
1853	[28 - 31]	No	No	No	No	No	No	No	No	No
1854	> 36	No	No	No	No	No	No	No	No	No
1855	> 36	No	No	No	No	No	No	No	No	No
1856	> 36	No	No	No	No	No	No	No	No	No
1857	> 36	No	No	No	No	No	No	No	No	No
1858	[28 - 31]	No	No	No	No	No	No	No	No	No
1859	> 36	No	No	No	No	No	No	No	No	No
1860	[28 - 31]	No	No	No	No	No	No	No	No	No
1861	> 36	No	No	No	No	No	No	No	No	No
1862	> 36	No	No	No	No	No	No	No	No	No
1863	> 36	No	No	No	No	No	No	No	No	No
1864	[28 - 31]	No	No	No	No	No	No	No	No	No
1865	> 36	No	No	No	No	No	No	No	No	No
1866	> 36	No	No	No	No	No	No	No	No	No
1867	> 36	No	No	No	No	No	No	No	No	No
1868	[32 - 36]	No	No	No	No	No	No	No	No	No
1869	[32 - 36]	No	No	No	No	No	No	No	No	No
1870	> 36	No	No	No	No	No	No	No	No	No
1871	> 36	Yes	No	No	No	No	No	No	No	No
1872	> 36	No	No	No	No	No	No	No	No	No
1873	[28 - 31]	No	No	No	No	No	No	No	No	No
1874	> 36	No	No	No	No	No	No	No	No	No
1875	> 36	No	No	No	No	No	No	No	No	No
1876	> 36	No	No	No	No	No	No	No	No	No
1877	> 36	No	No	No	No	No	No	No	No	No
1878	> 36	Yes	No	No	No	No	No	No	No	No
1879	[32 - 36]	No	No	No	No	No	No	No	No	No
1880	> 36	No	No	No	No	No	No	No	No	No
1881	[32 - 36]	No	No	No	No	No	No	No	No	No
1882	[32 - 36]	No	No	No	No	No	No	No	No	No
1883	[32 - 36]	No	No	No	No	No	No	No	No	No
1884	> 36	No	No	No	No	No	No	No	No	No
1885	[32 - 36]	No	No	No	No	No	No	No	No	No
1886	[32 - 36]	No	No	No	No	No	No	No	No	No
1887	> 36	No	No	No	No	No	No	No	No	No
1888	> 36	No	No	No	No	No	No	No	No	No
1889	> 36	No	No	No	No	No	No	No	No	No
1890	> 36	No	No	No	No	No	No	No	No	No
1891	[32 - 36]	No	No	No	No	No	No	No	No	No
1892	> 36	No	No	No	No	No	No	No	No	No
1893	[32 - 36]	No	No	No	No	No	No	No	No	No
1894	[32 - 36]	No	No	No	No	No	No	No	No	No
1895	> 36	No	No	No	No	No	No	No	No	No
1896	> 36	No	No	No	No	No	No	No	No	No
1897	[28 - 31]	No	No	No	No	No	No	No	No	No
1898	[32 - 36]	No	No	No	No	No	No	No	No	No
1899	> 36	No	No	No	No	No	No	No	No	No
1900	< 28	No	No	No	No	No	No	No	No	No
1901	[28 - 31]	No	No	No	No	No	No	No	No	No
1902	> 36	No	No	No	No	No	No	No	No	No
1903	[28 - 31]	No	No	No	No	No	No	No	No	No
1904	[32 - 36]	No	No	No	No	No	No	No	No	No
1905	> 36	No	No	No	No	No	No	No	No	No
1906	> 36	No	No	No	No	No	No	No	No	No
1907	< 28	No	No	No	No	No	No	No	No	No
1908	> 36	No	No	No	No	No	No	No	No	No
1909	[32 - 36]	No	No	No	No	No	No	No	No	No
1910	[32 - 36]	No	No	No	No	No	No	No	No	No
1911	< 28	Yes	No	Yes	No	No	No	No	No	No
1912	> 36	No	No	No	No	No	No	No	No	No
1913	> 36	No	No	No	No	No	No	No	No	No
1914	> 36	No	No	No	No	No	No	No	No	No
1915	> 36	No	No	No	No	No	No	No	No	No
1916	[32 - 36]	No	No	No	No	No	No	No	No	No
1917	[32 - 36]	No	Yes	No	No	No	No	No	No	No
1918	> 36	No	No	No	No	No	No	No	No	No
1919	> 36	No	No	No	No	No	No	No	No	No
1920	[28 - 31]	No	No	No	No	No	No	No	No	No
1921	> 36	No	No	No	No	No	No	No	No	No
1922	> 36	No	No	No	No	No	No	No	No	No
1923	> 36	No	No	No	No	No	No	No	No	No
1924	> 36	No	No	No	No	No	No	No	No	No
1925	[32 - 36]	No	No	No	No	No	No	No	No	No
1926	[32 - 36]	No	No	No	No	No	No	No	No	No
1927	> 36	No	No	No	No	No	No	No	No	No
1928	> 36	No	No	No	No	No	No	No	No	No
1929	[32 - 36]	No	No	No	No	No	No	No	No	No
1930	[32 - 36]	No	No	No	No	No	No	No	No	No
1931	> 36	No	No	No	No	No	No	No	No	No
1932	> 36	No	No	No	No	No	No	No	No	No
1933	[32 - 36]	No	No	No	No	No	No	No	No	No
1934	[32 - 36]	No	No	No	No	No	No	No	No	No
1935	> 36	No	No	No	No	No	No	No	No	No
1936	> 36	No	No	No	No	No	No	No	No	No
1937	> 36	No	No	No	No	No	No	No	No	No
1938	> 36	No	No	No	No	No	No	No	No	No
1939	[32 - 36]	No	No	No	No	No	No	No	No	No
1940	[32 - 36]	No	No	No	No	No	No	No	No	No
1941	[32 - 36]	No	No	No	No	No	No	No	No	No
1942	[32 - 36]	No	No	No	No	No	No	No	No	No
1943	> 36	No	No	No	No	No	No	No	No	No
1944	> 36	No	No	No	No	No	No	No	No	No
1945	[28 - 31]	No	No	No	No	No	No	No	No	No
1946	[32 - 36]	No	No	No	No	No	No	No	No	No
1947	< 28	No	No	No	No	No	No	No	No	No
1948	> 36	No	No	No	No	No	No	No	No	No
1949	> 36	No	No	No	No	No	No	No	No	No
1950	[32 - 36]	No	No	No	No	No	No	No	No	No
1951	[32 - 36]	No	No	No	No	No	No	No	No	No
1952	> 36	No	No	No	No	No	No	No	No	No
1953	> 36	No	No	No	No	No	No	No	No	No
1954	> 36	No	No	No	No	No	No	No	No	No
1955	> 36	No	No	No	No	No	No	No	No	No
1956	> 36	No	No	No	No	No	No	No	No	No
1957	[32 - 36]	No	No	No	No	No	No	No	No	No
1958	[32 - 36]	No	No	No	No	No	No	No	No	No
1959	> 36	No	No	No	No	No	No	No	No	No
1960	> 36	No	No	No	No	No	No	No	No	No
1961	[32 - 36]	No	No	No	No	No	No	No	No	No
1962	[32 - 36]	No	No	No	No	No	No	No	No	No
1963	[28 - 31]	No	No	No	No	No	No	No	No	No
1964	[32 - 36]	No	No	No	No	No	No	No	No	No
1965	[28 - 31]	No	No	No	No	No	No	No	No	No
1966	> 36	No	No	No	No	No	No	No	No	No
1967	[32 - 36]	No	No	No	No	No	No	No	No	No
1968	[28 - 31]	No	No	No	No	No	No	No	No	No
1969	[28 - 31]	No	No	No	No	No	No	No	No	No
1970	> 36	No	No	No	No	No	No	No	No	No
1971	[32 - 36]	No	No	No	No	No	No	No	No	No
1972	[32 - 36]	No	No	No	No	No	No	No	No	No
1973	[32 - 36]	No	No	No	No	No	No	No	No	No
1974	> 36	No	No	No	No	No	No	No	No	No
1975	> 36	No	No	No	No	No	No	No	No	No
1976	[32 - 36]	No	No	No	No	No	No	No	No	No
1977	[32 - 36]	No	No	No	No	No	No	No	No	No
1978	[32 - 36]	No	No	No	No	No	No	No	No	No
1979	[28 - 31]	No	No	No	No	No	No	No	No	No
1980	> 36	No	No	No	No	No	No	No	No	No
1981	[32 - 36]	No	No	No	No	No	No	No	No	No
1982	[28 - 31]	No	No	No	No	No	No	No	No	No
1983	[32 - 36]	No	No	No	No	No	No	No	No	No
1984	> 36	No	No	No	No	No	No	No	No	No
1985	[28 - 31]	No	No	No	No	No	No	No	No	No
1986	[32 - 36]	No	No	No	No	No	No	No	No	No
1987	[32 - 36]	No	No	No	No	No	No	No	No	No
1988	> 36	No	No	No	No	No	No	No	No	No
1989	> 36	No	No	No	No	No	No	No	No	No
1990	[32 - 36]	No	No	No	No	No	No	No	No	No
1991	[32 - 36]	No	No	No	No	No	No	No	No	No
1992	[32 - 36]	No	No	No	No	No	No	No	No	No
1993	[32 - 36]	No	No	No	No	No	No	No	No	No
1994	> 36	No	No	No	No	No	No	No	No	No
1995	[32 - 36]	No	No	No	No	No	No	No	No	No
1996	[28 - 31]	No	No	No	No	No	No	No	No	No
1997	[28 - 31]	No	No	No	No	No	No	No	No	No
1998	[32 - 36]	No	No	No	No	No	No	No	No	No
1999	> 36	No	No	No	No	No	No	No	No	No
[truncated: 25,383 more rows]
